# Supplementary material for: Investment incentive reduced by climate damages can be restored by optimal policy
Source: Nat Commun. 2021 May 31;12:3245. doi: 10.1038/s41467-021-23547-5 (PMC8167106; doi:10.1038/s41467-021-23547-5)
Supplement: Supplementary file 1 — Source Data [file 41467_2021_23547_MOESM1_ESM.zip]

Archive with 7 entries (7 files):
- baseline.csv
- convergence.csv
- fig5.csv
- fig6.csv
- mitigation.csv
- readme.txt
- uncertainty.csv
