# Supplementary material for: Investment incentive reduced by climate damages can be restored by optimal policy
Source: Nat Commun. 2021 May 31;12:3245. doi: 10.1038/s41467-021-23547-5 (PMC8167106; doi:10.1038/s41467-021-23547-5)
Supplement: Supplementary file 1 — Source Data [file 41467_2021_23547_MOESM1_ESM.zip › baseline.csv]

year	phi	produc	s	sfix	Invcumncc	Invcumfix	Invcumopt	direct damage fix	climateeffect	totalincomeloss	TATM	tatmfix
2010	-0.000220	0.999810	0.247050	0.263371	16.745654	16.742506	15.705116	0.011954	0.011954	0.011954	0.800000	0.800000
2011	-0.000250	0.999410	0.248190	0.264131	34.078271	34.064790	31.945301	0.038670	0.039119	0.187149	0.823870	0.823869
2012	-0.000270	0.999010	0.249080	0.264728	52.008110	51.976385	48.725861	0.067030	0.068917	0.359030	0.848190	0.848196
2013	-0.000300	0.998610	0.249750	0.265184	70.545755	70.487062	66.052525	0.097358	0.101696	0.528672	0.872960	0.872967
2014	-0.000330	0.998200	0.250230	0.265520	89.702057	89.606775	83.931347	0.129976	0.137802	0.697149	0.898140	0.898170
2015	-0.000360	0.997780	0.250550	0.265755	109.488097	109.345620	102.368619	0.165199	0.177587	0.865525	0.923730	0.923790
2016	-0.000390	0.997350	0.250730	0.265904	129.915147	129.713797	121.370808	0.203342	0.221407	1.034847	0.949720	0.949818
2017	-0.000420	0.996910	0.250800	0.265980	150.994646	150.721582	140.944497	0.244720	0.269623	1.206137	0.976090	0.976242
2018	-0.000460	0.996460	0.250760	0.265995	172.738178	172.379302	161.096349	0.289646	0.322605	1.380392	1.002830	1.003052
2019	-0.000490	0.995990	0.250630	0.265958	195.157453	194.697319	181.833068	0.338438	0.380731	1.558579	1.029940	1.030239
2020	-0.000530	0.995500	0.250430	0.265878	218.264298	217.686011	203.161376	0.391416	0.444391	1.741641	1.057390	1.057795
2021	-0.000570	0.994990	0.250170	0.265763	242.070641	241.355755	225.087986	0.448907	0.513984	1.930491	1.085190	1.085711
2022	-0.000600	0.994470	0.249860	0.265619	266.588504	265.716922	247.619583	0.511243	0.589926	2.126021	1.113320	1.113979
2023	-0.000640	0.993920	0.249500	0.265451	291.829994	290.779859	270.762814	0.578764	0.672642	2.329095	1.141780	1.142592
2024	-0.000680	0.993360	0.249100	0.265263	317.807299	316.554882	294.524269	0.651817	0.762574	2.540561	1.170560	1.171543
2025	-0.000730	0.992770	0.248670	0.265060	344.532682	343.052266	318.910475	0.730757	0.860176	2.761246	1.199650	1.200823
2026	-0.000770	0.992160	0.248220	0.264845	372.018474	370.282239	343.927881	0.815951	0.965920	2.991962	1.229040	1.230427
2027	-0.000820	0.991520	0.247740	0.264621	400.277073	398.254970	369.582853	0.907774	1.080293	3.233508	1.258730	1.260348
2028	-0.000860	0.990860	0.247250	0.264390	429.320940	426.980565	395.881667	1.006611	1.203798	3.486673	1.288710	1.290579
2029	-0.000910	0.990180	0.246740	0.264155	459.162593	456.469055	422.830500	1.112859	1.336954	3.752234	1.318970	1.321114
2030	-0.000960	0.989470	0.246230	0.263916	489.814609	486.730394	450.435422	1.226929	1.480303	4.030966	1.349510	1.351946
2031	-0.001010	0.988740	0.245700	0.263677	521.289615	517.774448	478.702396	1.349239	1.634398	4.323639	1.380320	1.383068
2032	-0.001060	0.987980	0.245170	0.263437	553.600294	549.610990	507.637265	1.480222	1.799814	4.631019	1.411390	1.414476
2033	-0.001110	0.987190	0.244630	0.263198	586.759375	582.249691	537.245758	1.620318	1.977138	4.953868	1.442730	1.446161
2034	-0.001170	0.986380	0.244100	0.262961	620.779634	615.700118	567.533476	1.769987	2.166984	5.292954	1.474310	1.478118
2035	-0.001220	0.985530	0.243560	0.262726	655.673894	649.971723	598.505891	1.929693	2.369976	5.649041	1.506140	1.510340
2036	-0.001280	0.984660	0.243020	0.262495	691.455020	685.073836	630.168343	2.099919	2.586764	6.022903	1.538210	1.542822
2037	-0.001340	0.983770	0.242480	0.262267	728.135919	721.015663	662.526036	2.281156	2.818010	6.415310	1.570510	1.575556
2038	-0.001400	0.982840	0.241940	0.262044	765.729538	757.806276	695.584032	2.473911	3.064399	6.827044	1.603040	1.608537
2039	-0.001460	0.981890	0.241410	0.261824	804.248862	795.454607	729.347255	2.678697	3.326631	7.258886	1.635790	1.641758
2040	-0.001530	0.980900	0.240880	0.261610	843.706911	833.969442	763.820479	2.896045	3.605427	7.711627	1.668750	1.675212
2041	-0.001590	0.979890	0.240350	0.261400	884.116745	873.359418	799.008334	3.126494	3.901525	8.186062	1.701920	1.708893
2042	-0.001660	0.978840	0.239820	0.261195	925.491452	913.633011	834.915296	3.370597	4.215680	8.682994	1.735300	1.742795
2043	-0.001730	0.977770	0.239300	0.260995	967.844156	954.798536	871.545691	3.628917	4.548666	9.203233	1.768860	1.776910
2044	-0.001800	0.976660	0.238790	0.260800	1011.188011	996.864137	908.903689	3.902028	4.901276	9.747596	1.802620	1.811233
2045	-0.001870	0.975530	0.238280	0.260611	1055.536201	1039.837783	946.993305	4.190517	5.274318	10.316907	1.836560	1.845757
2046	-0.001940	0.974360	0.237770	0.260427	1100.901938	1083.727261	985.818394	4.494977	5.668618	10.911996	1.870670	1.880475
2047	-0.002010	0.973160	0.237270	0.260247	1147.298461	1128.540174	1025.382655	4.816015	6.085016	11.533701	1.904950	1.915381
2048	-0.002090	0.971930	0.236780	0.260073	1194.739034	1174.283932	1065.689628	5.154245	6.524370	12.182866	1.939400	1.950467
2049	-0.002160	0.970670	0.236290	0.259905	1243.236947	1220.965746	1106.742685	5.510294	6.987557	12.860345	1.974000	1.985728
2050	-0.002240	0.969370	0.235810	0.259741	1292.805512	1268.592627	1148.545042	5.884795	7.475466	13.566996	2.008750	2.021157
2051	-0.002320	0.968040	0.235330	0.259582	1343.458064	1317.171379	1191.099755	6.278383	7.988995	14.303675	2.043640	2.056746
2052	-0.002410	0.966680	0.234860	0.259428	1395.207959	1366.708592	1234.409710	6.691715	8.529067	15.071259	2.078670	2.092489
2053	-0.002490	0.965290	0.234400	0.259279	1448.068571	1417.210640	1278.477634	7.125444	9.096613	15.870620	2.113830	2.128380
2054	-0.002570	0.963860	0.233940	0.259135	1502.053294	1468.683676	1323.306090	7.580233	9.692574	16.702633	2.149120	2.164412
2055	-0.002660	0.962410	0.233490	0.258996	1557.175539	1521.133627	1368.897476	8.056755	10.317912	17.568188	2.184520	2.200578
2056	-0.002750	0.960910	0.233040	0.258861	1613.448732	1574.566191	1415.254035	8.555672	10.973583	18.468159	2.220030	2.236871
2057	-0.002840	0.959390	0.232600	0.258730	1670.886315	1628.986830	1462.377839	9.077676	11.660577	19.403444	2.255650	2.273285
2058	-0.002930	0.957830	0.232170	0.258604	1729.501744	1684.400772	1510.270805	9.623440	12.379873	20.374928	2.291360	2.309814
2059	-0.003020	0.956240	0.231740	0.258482	1789.308485	1740.813001	1558.934688	10.193653	13.132471	21.383503	2.327170	2.346449
2060	-0.003110	0.954620	0.231320	0.258365	1850.320018	1798.228258	1608.371082	10.789002	13.919375	22.430062	2.363060	2.383186
2061	-0.003210	0.952960	0.230900	0.258251	1912.549831	1856.651036	1658.581425	11.410180	14.741599	23.515498	2.399030	2.420018
2062	-0.003310	0.951270	0.230500	0.258142	1976.011423	1916.085577	1709.566999	12.057872	15.600159	24.640698	2.435070	2.456937
2063	-0.003400	0.949550	0.230090	0.258036	2040.718300	1976.535870	1761.328928	12.732776	16.496082	25.806557	2.471180	2.493938
2064	-0.003500	0.947790	0.229700	0.257934	2106.683972	2038.005647	1813.868185	13.435580	17.430397	27.013961	2.507350	2.531014
2065	-0.003610	0.946010	0.229310	0.257836	2173.921958	2100.498387	1867.185604	14.166960	18.404122	28.263779	2.543570	2.568159
2066	-0.003710	0.944190	0.228920	0.257741	2242.445778	2164.017304	1921.281852	14.927625	19.418314	29.556912	2.579840	2.605366
2067	-0.003810	0.942330	0.228550	0.257650	2312.268958	2228.565351	1976.157468	15.718240	20.473990	30.894217	2.616150	2.642630
2068	-0.003920	0.940450	0.228180	0.257563	2383.405022	2294.145224	2031.812850	16.539487	21.572188	32.276561	2.652500	2.679943
2069	-0.004020	0.938530	0.227810	0.257478	2455.867496	2360.759345	2088.248248	17.392053	22.713957	33.704817	2.688880	2.717301
2070	-0.004130	0.936580	0.227460	0.257397	2529.669906	2428.409879	2145.463797	18.276587	23.900311	35.179819	2.725280	2.754696
2071	-0.004240	0.934600	0.227100	0.257319	2604.825775	2497.098723	2203.459497	19.193765	25.132292	36.702418	2.761700	2.792123
2072	-0.004350	0.932590	0.226760	0.257244	2681.348622	2566.827506	2262.235231	20.144240	26.410928	38.273446	2.798140	2.829576
2073	-0.004470	0.930540	0.226420	0.257173	2759.251963	2637.597594	2321.790781	21.128646	27.737227	39.893709	2.834580	2.867049
2074	-0.004580	0.928470	0.226090	0.257103	2838.549306	2709.410086	2382.125819	22.147630	29.112213	41.564021	2.871030	2.904536
2075	-0.004700	0.926360	0.225770	0.257037	2919.254153	2782.265812	2443.239919	23.201828	30.536904	43.285181	2.907470	2.942032
2076	-0.004810	0.924230	0.225450	0.256974	3001.379998	2856.165342	2505.132324	24.291836	32.012279	45.058234	2.943900	2.979531
2077	-0.004930	0.922060	0.225140	0.256913	3084.940325	2931.108982	2567.802387	25.418267	33.539337	46.883717	2.980320	3.017027
2078	-0.005050	0.919870	0.224830	0.256855	3169.948606	3007.096773	2631.249360	26.581707	35.119049	48.762365	3.016720	3.054515
2079	-0.005170	0.917640	0.224540	0.256799	3256.418301	3084.128498	2695.472396	27.782740	36.752389	50.694897	3.053090	3.091990
2080	-0.005290	0.915390	0.224240	0.256746	3344.362858	3162.203678	2760.470540	29.021927	38.440309	52.682034	3.089440	3.129446
2081	-0.005410	0.913110	0.223960	0.256695	3433.795708	3241.321579	2826.242740	30.299817	40.183748	54.724471	3.125750	3.166878
2082	-0.005540	0.910800	0.223680	0.256646	3524.730267	3321.481215	2892.787847	31.616932	41.983619	56.822887	3.162030	3.204281
2083	-0.005660	0.908470	0.223410	0.256599	3617.179932	3402.681342	2960.104629	32.973814	43.840857	58.977936	3.198260	3.241651
2084	-0.005790	0.906100	0.223150	0.256555	3711.158083	3484.920475	3028.191740	34.370928	45.756319	61.190287	3.234450	3.278981
2085	-0.005920	0.903720	0.222890	0.256513	3806.678079	3568.196878	3097.047776	35.808772	47.730893	63.460537	3.270580	3.316268
2086	-0.006040	0.901300	0.222640	0.256473	3903.753257	3652.508578	3166.671229	37.287793	49.765418	65.789308	3.306650	3.353506
2087	-0.006170	0.898860	0.222400	0.256435	4002.396932	3737.853360	3237.060520	38.808451	51.860744	68.177176	3.342670	3.390691
2088	-0.006300	0.896400	0.222170	0.256398	4102.622395	3824.228779	3308.213972	40.371144	54.017658	70.624725	3.378610	3.427818
2089	-0.006430	0.893910	0.221940	0.256364	4204.442910	3911.632156	3380.129844	41.976288	56.236961	73.132482	3.414490	3.464884
2090	-0.006570	0.891400	0.221710	0.256332	4307.871716	4000.060592	3452.806301	43.624253	58.519409	75.700986	3.450300	3.501882
2091	-0.006700	0.888870	0.221500	0.256301	4412.922022	4089.510966	3526.241434	45.315384	60.865727	78.330738	3.486030	3.538810
2092	-0.006840	0.886320	0.221290	0.256272	4519.607009	4179.979944	3600.433258	47.050021	63.276638	81.022211	3.521680	3.575663
2093	-0.006970	0.883740	0.221080	0.256244	4627.939828	4271.463978	3675.379698	48.828480	65.752830	83.775874	3.557240	3.612437
2094	-0.007110	0.881140	0.220890	0.256218	4737.933594	4363.959322	3751.078585	50.651023	68.294940	86.592176	3.592720	3.649128
2095	-0.007240	0.878520	0.220700	0.256194	4849.601393	4457.462028	3827.527676	52.517930	70.903615	89.471519	3.628100	3.685733
2096	-0.007380	0.875890	0.220510	0.256171	4962.956273	4551.967962	3904.724612	54.429409	73.579429	92.414319	3.663390	3.722246
2097	-0.007520	0.873230	0.220330	0.256150	5078.011248	4647.472800	3982.666949	56.385678	76.322958	95.420935	3.698580	3.758665
2098	-0.007660	0.870560	0.220160	0.256130	5194.779292	4743.972046	4061.352113	58.386907	79.134725	98.491736	3.733670	3.794986
2099	-0.007800	0.867870	0.219990	0.256112	5313.273344	4841.461025	4140.777415	60.433259	82.015243	101.627052	3.768650	3.831206
2100	-0.007940	0.865160	0.219830	0.256095	5433.506298	4939.934907	4220.940004	62.524843	84.964964	104.827218	3.803530	3.867321
