# Supplementary material for: Investment incentive reduced by climate damages can be restored by optimal policy
Source: Nat Commun. 2021 May 31;12:3245. doi: 10.1038/s41467-021-23547-5 (PMC8167106; doi:10.1038/s41467-021-23547-5)
Supplement: Supplementary file 1 — Source Data [file 41467_2021_23547_MOESM1_ESM.zip › convergence.csv]

iter	phidiff
1	0.028218
2	0.027647
3	0.027082
4	0.026522
5	0.025969
6	0.025421
7	0.024879
8	0.024343
9	0.023814
10	0.023291
11	0.022774
12	0.022265
13	0.021762
14	0.021266
15	0.020778
16	0.020296
17	0.019821
18	0.019354
19	0.018893
20	0.018440
21	0.017995
22	0.017556
23	0.017125
24	0.016702
25	0.016286
26	0.015877
27	0.015476
28	0.015082
29	0.014696
30	0.014317
31	0.013945
32	0.013581
33	0.013225
34	0.012876
35	0.012534
36	0.012199
37	0.011871
38	0.011551
39	0.011238
40	0.010931
41	0.010632
42	0.010339
43	0.010054
44	0.009775
45	0.009502
46	0.009236
47	0.008977
48	0.008724
49	0.008477
50	0.008236
51	0.008001
52	0.007772
53	0.007549
54	0.007332
55	0.007120
56	0.006914
57	0.006713
58	0.006517
59	0.006327
60	0.006142
61	0.005961
62	0.005786
63	0.005615
64	0.005449
65	0.005288
66	0.005131
67	0.004979
68	0.004830
69	0.004686
70	0.004546
71	0.004410
72	0.004278
73	0.004149
74	0.004025
75	0.003903
76	0.003786
77	0.003672
78	0.003561
79	0.003453
80	0.003348
81	0.003247
82	0.003148
83	0.003053
84	0.002960
85	0.002870
86	0.002783
87	0.002698
88	0.002616
89	0.002536
90	0.002459
91	0.002384
92	0.002311
93	0.002241
94	0.002172
95	0.002106
96	0.002042
97	0.001980
98	0.001919
99	0.001861
100	0.001804
101	0.001749
102	0.001696
103	0.001644
104	0.001594
105	0.001546
106	0.001499
107	0.001453
108	0.001409
109	0.001366
110	0.001325
111	0.001284
112	0.001246
113	0.001208
114	0.001171
115	0.001136
116	0.001102
117	0.001069
118	0.001036
119	0.001005
120	0.000975
121	0.000946
122	0.000918
123	0.000890
124	0.000864
125	0.000838
126	0.000813
127	0.000789
128	0.000766
129	0.000743
130	0.000721
131	0.000700
132	0.000680
133	0.000660
134	0.000641
135	0.000622
136	0.000604
137	0.000587
138	0.000570
139	0.000553
140	0.000537
141	0.000522
142	0.000507
143	0.000493
144	0.000479
145	0.000466
146	0.000452
147	0.000440
148	0.000428
149	0.000416
150	0.000404
151	0.000393
152	0.000383
153	0.000372
154	0.000362
155	0.000352
156	0.000343
157	0.000334
158	0.000325
159	0.000316
160	0.000308
161	0.000300
162	0.000292
163	0.000285
164	0.000278
165	0.000271
166	0.000264
167	0.000257
168	0.000251
169	0.000245
170	0.000239
171	0.000233
172	0.000227
173	0.000222
174	0.000217
175	0.000212
176	0.000207
177	0.000202
178	0.000197
179	0.000193
180	0.000189
181	0.000184
182	0.000180
183	0.000177
184	0.000173
185	0.000169
186	0.000166
187	0.000162
188	0.000159
189	0.000156
190	0.000152
191	0.000150
192	0.000147
193	0.000144
194	0.000141
195	0.000138
196	0.000136
197	0.000133
198	0.000131
199	0.000129
200	0.000126
201	0.000124
202	0.000122
203	0.000120
204	0.000118
205	0.000116
206	0.000114
207	0.000113
208	0.000111
209	0.000109
210	0.000108
211	0.000106
212	0.000105
213	0.000103
214	0.000102
215	0.000100
216	0.000099
217	0.000098
218	0.000097
219	0.000095
220	0.000094
221	0.000093
222	0.000092
223	0.000091
224	0.000090
225	0.000089
226	0.000088
227	0.000087
228	0.000086
229	0.000085
230	0.000084
231	0.000084
232	0.000083
233	0.000082
234	0.000081
235	0.000081
236	0.000080
237	0.000079
238	0.000079
239	0.000078
240	0.000077
241	0.000077
242	0.000076
243	0.000076
244	0.000075
245	0.000075
246	0.000074
247	0.000074
248	0.000073
249	0.000073
250	0.000072
251	0.000072
252	0.000072
253	0.000071
254	0.000071
255	0.000070
256	0.000070
257	0.000070
258	0.000069
259	0.000069
260	0.000069
261	0.000069
262	0.000068
263	0.000068
264	0.000068
265	0.000067
266	0.000067
267	0.000067
268	0.000067
269	0.000066
270	0.000066
271	0.000066
272	0.000066
273	0.000066
274	0.000065
275	0.000065
276	0.000065
277	0.000065
278	0.000065
279	0.000064
280	0.000064
281	0.000064
282	0.000064
283	0.000064
284	0.000064
285	0.000064
286	0.000063
287	0.000063
288	0.000063
289	0.000063
290	0.000063
291	0.000063
292	0.000063
293	0.000063
294	0.000063
295	0.000062
296	0.000062
297	0.000062
298	0.000062
299	0.000062
300	0.000062
301	0.000062
302	0.000062
303	0.000062
304	0.000062
305	0.000062
306	0.000062
307	0.000061
308	0.000061
309	0.000061
310	0.000061
311	0.000061
312	0.000061
313	0.000061
314	0.000061
315	0.000061
316	0.000061
317	0.000061
318	0.000061
319	0.000061
320	0.000061
321	0.000061
322	0.000061
323	0.000061
324	0.000061
325	0.000061
326	0.000061
327	0.000061
328	0.000061
329	0.000061
330	0.000061
331	0.000061
332	0.000061
333	0.000060
334	0.000060
335	0.000060
336	0.000060
337	0.000060
338	0.000060
339	0.000060
340	0.000060
341	0.000060
342	0.000060
343	0.000060
344	0.000060
345	0.000060
346	0.000060
347	0.000060
348	0.000060
349	0.000060
350	0.000060
351	0.000060
352	0.000060
353	0.000060
354	0.000060
355	0.000060
356	0.000060
357	0.000060
358	0.000060
359	0.000060
360	0.000060
361	0.000060
