# Supplementary material for: Investment incentive reduced by climate damages can be restored by optimal policy
Source: Nat Commun. 2021 May 31;12:3245. doi: 10.1038/s41467-021-23547-5 (PMC8167106; doi:10.1038/s41467-021-23547-5)
Supplement: Supplementary file 1 — Source Data [file 41467_2021_23547_MOESM1_ESM.zip › fig5.csv]

year	income_loss_perc	growth_effect_perc_income	inveffect_perc_income
2010	0.018800	0.000000	0.000000
2011	0.285167	0.226235	0.225552
2012	0.530042	0.431070	0.428283
2013	0.756197	0.616919	0.610714
2014	0.966205	0.786042	0.775193
2015	1.162417	0.940522	0.923881
2016	1.346966	1.082258	1.058742
2017	1.521766	1.212967	1.181543
2018	1.688531	1.334185	1.293864
2019	1.848782	1.447280	1.397106
2020	2.003863	1.553462	1.492505
2021	2.154957	1.653796	1.581144
2022	2.303104	1.749215	1.663969
2023	2.449215	1.840536	1.741805
2024	2.594084	1.928466	1.815364
2025	2.738410	2.013623	1.885261
2026	2.882794	2.096538	1.952027
2027	3.027766	2.177673	2.016115
2028	3.173786	2.257422	2.077914
2029	3.321253	2.336129	2.137755
2030	3.470517	2.414083	2.195918
2031	3.621878	2.491536	2.252640
2032	3.775601	2.568701	2.308120
2033	3.931917	2.645758	2.362525
2034	4.091026	2.722864	2.415992
2035	4.253101	2.800148	2.468637
2036	4.418296	2.877721	2.520552
2037	4.586743	2.955674	2.571812
2038	4.758557	3.034084	2.622475
2039	4.933839	3.113017	2.672587
2040	5.112676	3.192524	2.722184
2041	5.295145	3.272649	2.771288
2042	5.481311	3.353425	2.819915
2043	5.671230	3.434881	2.868075
2044	5.864952	3.517036	2.915769
2045	6.062516	3.599907	2.962995
2046	6.263955	3.683504	3.009744
2047	6.469300	3.767834	3.056005
2048	6.678574	3.852901	3.101765
2049	6.891792	3.938705	3.147004
2050	7.108968	4.025244	3.191704
2051	7.330110	4.112514	3.235842
2052	7.555222	4.200508	3.279397
2053	7.784302	4.289219	3.322343
2054	8.017351	4.378638	3.364654
2055	8.254357	4.468754	3.406306
2056	8.495310	4.559555	3.447271
2057	8.740195	4.651030	3.487521
2058	8.988997	4.743165	3.527031
2059	9.241692	4.835948	3.565772
2060	9.498259	4.929363	3.603717
2061	9.758669	5.023396	3.640838
2062	10.022890	5.118034	3.677110
2063	10.290892	5.213259	3.712506
2064	10.562639	5.309058	3.746999
2065	10.838088	5.405414	3.780563
2066	11.117202	5.502312	3.813175
2067	11.399933	5.599736	3.844808
2068	11.686237	5.697670	3.875439
2069	11.976061	5.796098	3.905045
2070	12.269352	5.895003	3.933602
2071	12.566059	5.994369	3.961089
2072	12.866115	6.094179	3.987484
2073	13.169465	6.194416	4.012766
2074	13.476041	6.295063	4.036912
2075	13.785777	6.396100	4.059904
2076	14.098692	6.497602	4.081811
2077	14.414636	6.599470	4.102536
2078	14.733534	6.701685	4.122059
2079	15.055308	6.804232	4.140366
2080	15.379875	6.907083	4.157430
2081	15.707161	7.010236	4.173253
2082	16.037079	7.113660	4.187805
2083	16.369551	7.217351	4.201088
2084	16.704492	7.321290	4.213089
2085	17.041817	7.425466	4.223802
2086	17.381438	7.529864	4.233218
2087	17.723272	7.634473	4.241336
2088	18.067230	7.739284	4.248154
2089	18.413222	7.844283	4.253669
2090	18.761163	7.949464	4.257884
2091	19.110964	8.054823	4.260806
2092	19.462530	8.160344	4.262434
2093	19.815778	8.266034	4.262785
2094	20.170610	8.371870	4.261852
2095	20.526946	8.477869	4.259666
2096	20.884688	8.584013	4.256225
2097	21.243753	8.690311	4.251555
2098	21.604050	8.796765	4.245675
2099	21.965490	8.903369	4.238597
2100	22.327994	9.010143	4.230360
