# Supplementary material for: Investment incentive reduced by climate damages can be restored by optimal policy
Source: Nat Commun. 2021 May 31;12:3245. doi: 10.1038/s41467-021-23547-5 (PMC8167106; doi:10.1038/s41467-021-23547-5)
Supplement: Supplementary file 1 — Source Data [file 41467_2021_23547_MOESM1_ESM.zip › fig6.csv]

x	y	z1	z2	z3
0.0	0.1	6.20994133	36.85891921	0.17580089
0.1	0.1	6.22987469	36.47814656	0.1758076
0.2	0.1	6.24968258	36.10444754	0.17581423
0.3	0.1	6.26936936	35.73763004	0.17582077
0.4	0.1	6.1323301	34.73781016	2.83742703
0.5	0.1	5.63885864	30.85187552	7.29509541
0.6	0.1	5.13442301	26.23108533	10.77366174
0.7	0.1	4.69834468	22.28053533	13.39733992
0.8	0.1	4.33320244	19.09546856	15.39469801
0.9	0.1	4.02780709	16.53029715	16.93881933
1.0	0.1	3.77021832	14.44594143	18.1514075
1.1	0.1	3.55155647	12.73263939	11.01919763
1.2	0.1	3.36370786	11.31786851	5.50946748
1.3	0.1	3.20083032	10.13368403	1.41567324
1.4	0.1	3.05833708	9.13065431	-1.66632503
1.5	0.1	2.93314238	8.27375435	-3.99611618
1.6	0.1	2.82157876	7.53184347	-5.77059049
1.7	0.1	2.72258088	6.88844315	-7.09888714
1.8	0.1	2.63324635	6.32456371	-8.08735202
1.9	0.1	2.55231541	5.82683371	-8.80701141
2.0	0.1	2.47939186	5.38588749	-9.30678402
2.1	0.1	2.41283789	4.99299456	-9.62995692
2.2	0.1	2.35182051	4.6419109	-9.80344653
2.3	0.1	2.29582389	4.32652675	-9.85288833
2.4	0.1	2.24437349	4.04111234	-9.80468909
2.5	0.1	2.19702465	3.78407414	-9.66508341
0.0	0.11	6.20208121	36.77667754	0.17581738
0.1	0.11	6.2220279	36.39769557	0.17582396
0.2	0.11	6.24185242	36.025739	0.17583047
0.3	0.11	6.26155219	35.66061732	0.17583695
0.4	0.11	6.09424239	34.45761357	3.16205003
0.5	0.11	5.60125362	30.44271656	7.50962658
0.6	0.11	5.10292427	25.86891341	10.92045236
0.7	0.11	4.67217422	21.98552985	13.50156875
0.8	0.11	4.31095453	18.84722104	15.47139599
0.9	0.11	4.00848582	16.32445053	16.99699247
1.0	0.11	3.75322075	14.26847788	16.70532537
1.1	0.11	3.53624809	12.58229777	9.70490334
1.2	0.11	3.34980005	11.18947251	4.58836514
1.3	0.11	3.18823833	10.02207214	0.77655256
1.4	0.11	3.04700774	9.03386019	-2.08668673
1.5	0.11	2.92242106	8.1874403	-4.25215522
1.6	0.11	2.81142367	7.45701937	-5.88533975
1.7	0.11	2.71328672	6.82151245	-7.1211307
1.8	0.11	2.62439037	6.26371158	-8.03451846
1.9	0.11	2.54431089	5.77227681	-8.69254718
2.0	0.11	2.47166806	5.33713252	-9.14587326
2.1	0.11	2.40547142	4.94847109	-9.43586415
2.2	0.11	2.345048	4.60114038	-9.58418925
2.3	0.11	2.28928747	4.28890914	-9.61769992
2.4	0.11	2.23804009	4.00790133	-9.55253946
2.5	0.11	2.19087229	3.75271595	-9.4102751
0.0	0.12	6.19418394	36.69558916	0.17583393
0.1	0.12	6.21414663	36.31835676	0.17584039
0.2	0.12	6.23398346	35.94810266	0.17584677
0.3	0.12	6.25369873	35.5846379	0.17585325
0.4	0.12	6.05626826	34.16150933	3.47021615
0.5	0.12	5.56420912	30.03758675	7.71799283
0.6	0.12	5.07153254	25.51260171	11.06566954
0.7	0.12	4.64609197	21.69008413	13.60466455
0.8	0.12	4.28855736	18.60375254	15.54865795
0.9	0.12	3.9891293	16.11749359	17.05534197
1.0	0.12	3.73636308	14.09519163	15.05838644
1.1	0.12	3.52115314	12.43629382	8.53994889
1.2	0.12	3.33628072	11.06286436	3.75666704
1.3	0.12	3.17580234	9.91334386	0.20942433
1.4	0.12	3.03553936	8.93835072	-2.45893481
1.5	0.12	2.91196025	8.10425649	-4.47189349
1.6	0.12	2.80249102	7.38244861	-6.00145992
1.7	0.12	2.70402885	6.75497759	-7.13974603
1.8	0.12	2.61582543	6.20508058	-7.97904074
1.9	0.12	2.53614103	5.71885481	-8.58739388
2.0	0.12	2.46383624	5.28839203	-8.99969921
2.1	0.12	2.39809817	4.90486257	-9.25453223
2.2	0.12	2.33730649	4.56096776	-9.3788087
2.3	0.12	2.28240647	4.2523382	-9.39797013
2.4	0.12	2.23151229	3.97375644	-9.32537446
2.5	0.12	2.18457694	3.72184993	-9.1743598
0.0	0.13	6.18625039	36.61555085	0.17585054
0.1	0.13	6.20622946	36.24003078	0.17585687
0.2	0.13	6.2260842	35.87144294	0.17586313
0.3	0.13	6.24169612	35.50603773	0.36673845
0.4	0.13	6.01864976	33.85139614	3.76283974
0.5	0.13	5.52760982	29.63787998	7.92131105
0.6	0.13	5.04107841	25.16567978	11.20463842
0.7	0.13	4.62013799	21.40200866	13.70668213
0.8	0.13	4.26650236	18.36602025	15.62396836
0.9	0.13	3.97002307	15.91697207	17.11234151
1.0	0.13	3.71954725	13.92490875	13.56820861
1.1	0.13	3.50600753	12.29066611	7.47238562
1.2	0.13	3.32271697	10.93890289	3.01181721
1.3	0.13	3.16357831	9.80608593	-0.30247853
1.4	0.13	3.02407158	8.84467954	-2.79416239
1.5	0.13	2.9013851	8.02169289	-4.67373592
1.6	0.13	2.79056349	7.30951617	-6.08740726
1.7	0.13	2.69487234	6.69025943	-7.15018506
1.8	0.13	2.60729096	6.14626545	-7.93119675
1.9	0.13	2.52792546	5.66646703	-8.48682109
2.0	0.13	2.45625097	5.24155849	-8.85980921
2.1	0.13	2.39105257	4.86147303	-9.09177987
2.2	0.13	2.33074322	4.52198678	-9.19426484
2.3	0.13	2.27569631	4.2166285	-9.19573475
2.4	0.13	2.22509673	3.94096056	-9.11384105
2.5	0.13	2.17842166	3.69109705	-8.95923036
0.0	0.14	6.17828736	36.53647779	0.17586722
0.1	0.14	6.19828546	36.16263599	0.17587342
0.2	0.14	6.21815911	35.79568135	0.17587955
0.3	0.14	6.22819911	35.41069554	0.52811168
0.4	0.14	5.98104399	33.52850414	4.0458205
0.5	0.14	5.49177703	29.24282524	8.11720151
0.6	0.14	5.01065623	24.82428394	11.34266429
0.7	0.14	4.59462792	21.12048819	13.80597642
0.8	0.14	4.2445813	18.12857993	15.69857136
0.9	0.14	3.95100324	15.71978853	17.1687673
1.0	0.14	3.70279513	13.75667408	12.20967264
1.1	0.14	3.49123576	12.14898767	6.51213921
1.2	0.14	3.30902542	10.817234	2.3385954
1.3	0.14	3.15114215	9.7003754	-0.76816594
1.4	0.14	3.01288127	8.75327408	-3.09360951
1.5	0.14	2.89057399	7.93950978	-4.85301106
1.6	0.14	2.78254755	7.23835694	-6.17107089
1.7	0.14	2.68353711	6.62584522	-7.15186627
1.8	0.14	2.59862153	6.08883722	-7.88280681
1.9	0.14	2.51989947	5.61482564	-8.39208
2.0	0.14	2.4506675	5.19473252	-8.74556588
2.1	0.14	2.3831995	4.81912115	-8.9331178
2.2	0.14	2.32345664	4.48259264	-9.01920025
2.3	0.14	2.26896101	4.18051849	-9.00985762
2.4	0.14	2.21873344	3.90827788	-8.91717771
2.5	0.14	2.17229369	3.66126735	-8.75794325
0.0	0.15	6.17029714	36.45829911	0.17588396
0.1	0.15	6.1903151	36.08610422	0.17589003
0.2	0.15	6.21020862	35.72075234	0.17589615
0.3	0.15	6.21277355	35.30322672	0.71000823
0.4	0.15	5.94382364	33.19440412	4.31660237
0.5	0.15	5.45632078	28.85306695	8.30903891
0.6	0.15	4.98054897	24.48844219	11.47824954
0.7	0.15	4.5693958	20.84296038	13.90352368
0.8	0.15	4.22307208	17.89784522	15.77086374
0.9	0.15	3.93220201	15.52747122	17.22404347
1.0	0.15	3.68595025	13.59137751	10.97980455
1.1	0.15	3.47628439	12.00858586	5.63029321
1.2	0.15	3.29568768	10.69770473	1.72231442
1.3	0.15	3.13890489	9.59747461	-1.1811889
1.4	0.15	3.00156175	8.66222053	-3.36793249
1.5	0.15	2.88043057	7.86132138	-5.00819379
1.6	0.15	2.77060278	7.16737319	-6.23379212
1.7	0.15	2.67638706	6.56303787	-7.16250362
1.8	0.15	2.59011098	6.03246371	-7.83194135
1.9	0.15	2.51163822	5.56353791	-8.30210143
2.0	0.15	2.44086934	5.14776662	-8.6137377
2.1	0.15	2.37618915	4.77722743	-8.78825793
2.2	0.15	2.31672723	4.44475755	-8.85656995
2.3	0.15	2.26224344	4.14556638	-8.83266446
2.4	0.15	2.21226048	3.8755019	-8.73475092
2.5	0.15	2.16605903	3.63128626	-8.56920918
0.0	0.16	6.16228568	36.38095474	0.17590077
0.1	0.16	6.18232456	36.01037773	0.17590669
0.2	0.16	6.20223839	35.64660044	0.17591281
0.3	0.16	6.19521853	35.18092862	0.91236482
0.4	0.16	5.90686876	32.85241458	4.5782208
0.5	0.16	5.42139621	28.4706056	8.49581445
0.6	0.16	4.9507081	24.15830628	11.61174027
0.7	0.16	4.54432839	20.57081511	13.99989547
0.8	0.16	4.2014821	17.67089149	15.84333381
0.9	0.16	3.91339441	15.33691791	16.84773766
1.0	0.16	3.66947495	13.42966884	9.84642906
1.1	0.16	3.46154519	11.87351426	4.83934002
1.2	0.16	3.28229737	10.58119389	1.16731352
1.3	0.16	3.12684596	9.49601245	-1.56624592
1.4	0.16	2.99036931	8.57341637	-3.61370978
1.5	0.16	2.86993653	7.78230428	-5.15370195
1.6	0.16	2.76331765	7.09794233	-6.30888152
1.7	0.16	2.66722949	6.50064692	-7.16169486
1.8	0.16	2.58125335	5.97653036	-7.78362639
1.9	0.16	2.50377042	5.51367201	-8.21732798
2.0	0.16	2.43316477	5.10280324	-8.49533468
2.1	0.16	2.36872983	4.73545912	-8.65180099
2.2	0.16	2.30977163	4.40652914	-8.70462212
2.3	0.16	2.2556585	4.1110027	-8.66838095
2.4	0.16	2.20601284	3.84419429	-8.56190527
2.5	0.16	2.1600007	3.60168238	-8.39360122
0.0	0.17	6.15425466	36.30439322	0.17591763
0.1	0.17	6.17431501	35.93540701	0.17592343
0.2	0.17	6.19424871	35.57317806	0.17592952
0.3	0.17	6.17586128	35.04283269	1.12500153
0.4	0.17	5.87027571	32.50379918	4.83070833
0.5	0.17	5.38674771	28.09270266	8.67914296
0.6	0.17	4.92148119	23.83518231	11.74096996
0.7	0.17	4.51919307	20.30224301	14.09636493
0.8	0.17	4.18006171	17.44853447	15.91477276
0.9	0.17	3.89478447	15.14565043	15.37925028
1.0	0.17	3.65317732	13.27178679	8.81682571
1.1	0.17	3.44654276	11.73717067	4.1014422
1.2	0.17	3.26902519	10.46509499	0.64760339
1.3	0.17	3.1145055	9.39593719	-1.9125519
1.4	0.17	2.97902867	8.48598499	-3.83664138
1.5	0.17	2.85976637	7.70587604	-5.28196875
1.6	0.17	2.75355504	7.02900406	-6.36458125
1.7	0.17	2.65854672	6.44017212	-7.15859954
1.8	0.17	2.57279107	5.92140067	-7.73617343
1.9	0.17	2.49558051	5.46401577	-8.13247159
2.0	0.17	2.42551094	5.05726034	-8.38802469
2.1	0.17	2.36150276	4.69431694	-8.52326494
2.2	0.17	2.30250667	4.36914077	-8.5563916
2.3	0.17	2.24907185	4.07653166	-8.51368483
2.4	0.17	2.19952292	3.81243091	-8.39806016
2.5	0.17	2.15386676	3.57290133	-8.22623798
0.0	0.18	6.14620478	36.2285699	0.17593456
0.1	0.18	6.1662877	35.86114916	0.17594029
0.2	0.18	6.18624504	35.50044399	0.1759463
0.3	0.18	6.15478383	34.88644652	1.34620093
0.4	0.18	5.83384344	32.14918174	5.07656511
0.5	0.18	5.35293149	27.720657	8.85559291
0.6	0.18	4.89261585	23.51930054	11.86748543
0.7	0.18	4.49431665	20.03461689	14.19120534
0.8	0.18	4.15889716	17.22834599	15.98479707
0.9	0.18	3.87616363	14.95924639	14.03653653
1.0	0.18	3.63675892	13.11556735	7.85872177
1.1	0.18	3.43211787	11.60648038	3.42873518
1.2	0.18	3.2556833	10.35176915	0.18058231
1.3	0.18	3.10239765	9.29742128	-2.23396623
1.4	0.18	2.96626303	8.4002306	-4.02935835
1.5	0.18	2.84936192	7.62934889	-5.39847607
1.6	0.18	2.74381376	6.96193888	-6.40956798
1.7	0.18	2.64709236	6.37882974	-7.14410846
1.8	0.18	2.56434048	5.86716876	-7.68900872
1.9	0.18	2.48768635	5.41531829	-8.05370185
2.0	0.18	2.41835096	5.01363175	-8.2847739
2.1	0.18	2.35419109	4.65401084	-8.39807488
2.2	0.18	2.29597544	4.33271551	-8.42011295
2.3	0.18	2.24247584	4.04327895	-8.36356368
2.4	0.18	2.19313327	3.78113871	-8.24372072
2.5	0.18	2.1477685	3.54416165	-8.06740874
0.0	0.19	6.13813996	36.15344575	0.17595155
0.1	0.19	6.15824743	35.78756665	0.17595726
0.2	0.19	6.17822782	35.42836219	0.17596313
0.3	0.19	6.13221712	34.71019915	1.57214275
0.4	0.19	5.79758679	31.79028271	5.316431
0.5	0.19	5.31922129	27.3542361	9.03023968
0.6	0.19	4.86398083	23.20552434	11.99199188
0.7	0.19	4.47013329	19.77638863	14.28206299
0.8	0.19	4.13780202	17.01089566	16.05446356
0.9	0.19	3.85790515	14.77731456	12.79606362
1.0	0.19	3.6203859	12.96262487	6.98280814
1.1	0.19	3.41760465	11.47658901	2.8082316
1.2	0.19	3.24253366	10.24075903	-0.25270202
1.3	0.19	3.09048693	9.20056599	-2.52746146
1.4	0.19	2.95691582	8.31517802	-4.22838396
1.5	0.19	2.83915024	7.55487382	-5.50291457
1.6	0.19	2.73420932	6.89584396	-6.45122454
1.7	0.19	2.64046928	6.32019521	-7.14558461
1.8	0.19	2.55591363	5.8141882	-7.64029131
1.9	0.19	2.47963738	5.36667399	-7.97779737
2.0	0.19	2.41039547	4.96929309	-8.18176448
2.1	0.19	2.34705859	4.61437312	-8.27963885
2.2	0.19	2.28902062	4.29599376	-8.28871731
2.3	0.19	2.23579719	4.00929956	-8.22366947
2.4	0.19	2.18707875	3.75066714	-8.09790275
2.5	0.19	2.14161542	3.5156928	-7.91676639
0.0	0.2	6.13006193	36.07898632	0.17596861
0.1	0.2	6.15019353	35.71462639	0.17597428
0.2	0.2	6.17019712	35.35690086	0.17598001
0.3	0.2	6.10823844	34.51781563	1.80227261
0.4	0.2	5.76196147	31.43144251	5.54690161
0.5	0.2	5.28613412	26.99498792	9.19950203
0.6	0.2	4.83537918	22.89944226	12.11624458
0.7	0.2	4.44625895	19.52444663	14.37086466
0.8	0.2	4.11705261	16.79880749	16.12218424
0.9	0.2	3.83950019	14.59832381	11.65136576
1.0	0.2	3.60415698	12.81328519	6.17519889
1.1	0.2	3.40298938	11.34764924	2.22784204
1.2	0.2	3.22935416	10.13053413	-0.65521091
1.3	0.2	3.07821657	9.10430794	-2.79962101
1.4	0.2	2.94596707	8.23119695	-4.40330989
1.5	0.2	2.82872294	7.48034361	-5.59924609
1.6	0.2	2.72460858	6.82997377	-6.48482476
1.7	0.2	2.63134419	6.26097404	-7.13624411
1.8	0.2	2.54755558	5.76116375	-7.59550642
1.9	0.2	2.47162108	5.31945015	-7.89958507
2.0	0.2	2.40300295	4.92677972	-8.08203244
2.1	0.2	2.33970593	4.5749953	-8.16560442
2.2	0.2	2.28217626	4.25988291	-8.162443
2.3	0.2	2.22926235	3.97638029	-8.08905077
2.4	0.2	2.18057941	3.7199832	-7.95628373
2.5	0.2	2.13559637	3.48758706	-7.77364793
0.0	0.21	6.1219714	36.00516101	0.17598573
0.1	0.21	6.14212905	35.64229896	0.17599137
0.2	0.21	6.16215691	35.28603174	0.17599696
0.3	0.21	6.08327228	34.31217919	2.0314994
0.4	0.21	5.72640418	31.06853037	5.77306427
0.5	0.21	5.25352881	26.6391246	9.36454615
0.6	0.21	4.80750124	22.59723796	12.23557505
0.7	0.21	4.42217136	19.27487255	14.46076418
0.8	0.21	4.0964553	16.59035935	16.18901747
0.9	0.21	3.82130761	14.42154133	10.58329291
1.0	0.21	3.58820855	12.66548697	5.41588559
1.1	0.21	3.38850768	11.22327653	1.700652
1.2	0.21	3.21634708	10.02264085	-1.02582978
1.3	0.21	3.06646683	9.01128215	-3.04930195
1.4	0.21	2.93499427	8.14981585	-4.55686969
1.5	0.21	2.81865391	7.40778895	-5.68517274
1.6	0.21	2.71519793	6.76555173	-6.51625982
1.7	0.21	2.62265709	6.20376575	-7.12233539
1.8	0.21	2.5391632	5.7097412	-7.54658375
1.9	0.21	2.46364686	5.27184378	-7.82810123
2.0	0.21	2.39521474	4.88345548	-7.99077608
2.1	0.21	2.33237069	4.53590332	-8.0555325
2.2	0.21	2.27527583	4.22438843	-8.04144457
2.3	0.21	2.22275006	3.94398391	-7.95905079
2.4	0.21	2.17425609	3.68986832	-7.82180361
2.5	0.21	2.12955119	3.4598023	-7.63557665
0.0	0.22	6.11387126	35.93194241	0.17600302
0.1	0.22	6.13405466	35.57055803	0.17600852
0.2	0.22	6.15146542	35.21323592	0.30025518
0.3	0.22	6.0571428	34.09155009	2.26312659
0.4	0.22	5.6914676	30.70705013	5.99088893
0.5	0.22	5.2210223	26.2883137	9.52792126
0.6	0.22	4.77957533	22.29875253	12.35488574
0.7	0.22	4.39835514	19.02593089	14.5491105
0.8	0.22	4.07592587	16.38558985	16.25539597
0.9	0.22	3.80350651	14.24981639	9.59555378
1.0	0.22	3.57227803	12.52038079	4.71783427
1.1	0.22	3.37445195	11.10088141	1.20695864
1.2	0.22	3.20345192	9.91695163	-1.36862313
1.3	0.22	3.05455602	8.91828738	-3.27897032
1.4	0.22	2.9239621	8.06807055	-4.70167814
1.5	0.22	2.8084337	7.33661555	-5.75925716
1.6	0.22	2.70536775	6.70150592	-6.53937438
1.7	0.22	2.61370856	6.14604794	-7.10912226
1.8	0.22	2.53118492	5.65825894	-7.50006855
1.9	0.22	2.456536	5.22631611	-7.75916139
2.0	0.22	2.3877704	4.84117942	-7.89983242
2.1	0.22	2.32547254	4.49740074	-7.95098322
2.2	0.22	2.26843628	4.18906641	-7.92537817
2.3	0.22	2.21621395	3.91145347	-7.83584415
2.4	0.22	2.16812269	3.66027686	-7.69347526
2.5	0.22	2.12348263	3.43232244	-7.5035715
0.0	0.23	6.10576273	35.85930588	0.17602038
0.1	0.23	6.12597218	35.4993799	0.17602573
0.2	0.23	6.1407208	35.13108404	0.38301961
0.3	0.23	6.03033026	33.85852232	2.49194849
0.4	0.23	5.65666697	30.34488049	6.20467282
0.5	0.23	5.18907562	25.94211118	9.68654848
0.6	0.23	4.75199196	22.00807	12.47180398
0.7	0.23	4.37468488	18.78174904	14.63640641
0.8	0.23	4.05547715	16.18169499	15.24408407
0.9	0.23	3.78559185	14.07996699	8.67530708
1.0	0.23	3.55642931	12.37793089	4.06268768
1.1	0.23	3.36005149	10.9778685	0.74212769
1.2	0.23	3.19035595	9.81130061	-1.68847651
1.3	0.23	3.04268437	8.82812431	-3.48867977
1.4	0.23	2.91308671	7.98848924	-4.83231679
1.5	0.23	2.79840054	7.26531257	-5.83258173
1.6	0.23	2.69630105	6.63873695	-6.56072547
1.7	0.23	2.60490781	6.0905427	-7.08827912
1.8	0.23	2.52247266	5.60756284	-7.45282727
1.9	0.23	2.44809798	5.17979607	-7.68718474
2.0	0.23	2.38155465	4.79998756	-7.81722796
2.1	0.23	2.31833295	4.45957254	-7.8490583
2.2	0.23	2.26166717	4.15460698	-7.81207518
2.3	0.23	2.20972491	3.87950148	-7.71658648
2.4	0.23	2.16176468	3.6306309	-7.56844976
2.5	0.23	2.1174883	3.40505296	-7.37713346
0.0	0.24	6.09764557	35.78722908	0.1760378
0.1	0.24	6.11788347	35.42874313	0.17604299
0.2	0.24	6.12925681	35.0424815	0.47645907
0.3	0.24	6.00280673	33.61301125	2.71939636
0.4	0.24	5.62200479	29.98303883	6.41484157
0.5	0.24	5.15761656	25.60362184	9.84134562
0.6	0.24	4.72495507	21.72063255	12.58522552
0.7	0.24	4.3511932	18.54256249	14.72252626
0.8	0.24	4.03516464	15.98045443	14.02232115
0.9	0.24	3.76788398	13.91276277	7.80945283
1.0	0.24	3.54036972	12.23650658	3.45056843
1.1	0.24	3.34582899	10.85922546	0.3174364
1.2	0.24	3.17758737	9.70878488	-1.98521165
1.3	0.24	3.03105819	8.73791646	-3.68922042
1.4	0.24	2.90211073	7.90957184	-4.95405038
1.5	0.24	2.78947979	7.1969193	-5.8989825
1.6	0.24	2.68687706	6.57646626	-6.57940548
1.7	0.24	2.59601837	6.03388837	-7.07205617
1.8	0.24	2.51414967	5.55711019	-7.40622685
1.9	0.24	2.44004252	5.13464664	-7.61444515
2.0	0.24	2.3722343	4.75826817	-7.7238787
2.1	0.24	2.31091934	4.42194571	-7.74713403
2.2	0.24	2.25489543	4.1202946	-7.70354082
2.3	0.24	2.20319967	3.84802344	-7.60029074
2.4	0.24	2.15551783	3.60153153	-7.44867774
2.5	0.24	2.11148735	3.37815852	-7.2542564
0.0	0.25	6.08952338	35.71569172	0.17605527
0.1	0.25	6.10978927	35.35862819	0.17606032
0.2	0.25	6.11697354	34.94594978	0.58116587
0.3	0.25	5.97466131	33.35577492	2.94520581
0.4	0.25	5.58797521	29.62395584	6.6174527
0.5	0.25	5.12610401	25.26661078	9.99547378
0.6	0.25	4.6978592	21.43710912	12.69853364
0.7	0.25	4.32795394	18.30863227	14.80712234
0.8	0.25	4.01514251	15.78278625	12.8736623
0.9	0.25	3.7503225	13.74983735	7.00756481
1.0	0.25	3.52491469	12.09993464	2.88672507
1.1	0.25	3.33181476	10.74168416	-0.0844235
1.2	0.25	3.16487325	9.60723156	-2.26375643
1.3	0.25	3.01909347	8.64928942	-3.87007679
1.4	0.25	2.89145317	7.83209879	-5.06378623
1.5	0.25	2.77827671	7.12695235	-5.94938487
1.6	0.25	2.67754709	6.51523401	-6.59218922
1.7	0.25	2.58735454	5.97968941	-7.04964943
1.8	0.25	2.50595873	5.50752513	-7.35921456
1.9	0.25	2.43238381	5.09013581	-7.54833603
2.0	0.25	2.36526591	4.71801471	-7.63915187
2.1	0.25	2.30415492	4.38478483	-7.65270636
2.2	0.25	2.24810725	4.08584836	-7.5994279
2.3	0.25	2.19690749	3.81680557	-7.48967847
2.4	0.25	2.14938291	3.57280275	-7.333488
2.5	0.25	2.10547621	3.35149844	-7.13617414
0.0	0.26	6.08139671	35.64467521	0.17607281
0.1	0.26	6.10169089	35.28901724	0.17607769
0.2	0.26	6.10384871	34.84011148	0.69570634
0.3	0.26	5.94598928	33.08767311	3.16908329
0.4	0.26	5.5538888	29.26373905	6.81828177
0.5	0.26	5.09569161	24.94004211	10.14184916
0.6	0.26	4.67126437	21.15968401	12.80857457
0.7	0.26	4.30524591	18.07653808	14.88874919
0.8	0.26	3.99518869	15.58949096	11.80815436
0.9	0.26	3.73281941	13.59002617	6.26119254
1.0	0.26	3.50935027	11.96400312	2.34914899
1.1	0.26	3.31753102	10.62479831	-0.45960991
1.2	0.26	3.15202143	9.50788123	-2.5146137
1.3	0.26	3.00755972	8.56201041	-4.04134871
1.4	0.26	2.8805782	7.75545861	-5.16600984
1.5	0.26	2.76857592	7.0603546	-5.99718199
1.6	0.26	2.66821531	6.45477927	-6.60198131
1.7	0.26	2.57851211	5.92510234	-7.02712004
1.8	0.26	2.49773675	5.4592467	-7.31032187
1.9	0.26	2.42445676	5.04542878	-7.48204877
2.0	0.26	2.35796118	4.67763286	-7.55860092
2.1	0.26	2.29708984	4.34838245	-7.55925416
2.2	0.26	2.24147381	4.05274672	-7.49645345
2.3	0.26	2.19023303	3.78548683	-7.38150436
2.4	0.26	2.14312452	3.54443408	-7.22024113
2.5	0.26	2.09951585	3.32505033	-7.02229368
0.0	0.27	6.07326425	35.57416254	0.17609041
0.1	0.27	6.0935872	35.21989391	0.17609513
0.2	0.27	6.08993918	34.72377476	0.81737452
0.3	0.27	5.91714191	32.81209576	3.38802119
0.4	0.27	5.52048267	28.90947831	7.0118443
0.5	0.27	5.0642225	24.60862856	10.29439331
0.6	0.27	4.64500139	20.88670257	12.91665656
0.7	0.27	4.28258638	17.84751897	14.97003618
0.8	0.27	3.97533436	15.39863366	10.80908526
0.9	0.27	3.71527567	13.43025718	5.55097645
1.0	0.27	3.49379873	11.83082654	1.85518892
1.1	0.27	3.30375195	10.511285	-0.807969
1.2	0.27	3.13935354	9.40929422	-2.75689513
1.3	0.27	2.99590586	8.47622419	-4.19616286
1.4	0.27	2.8693334	7.68028269	-5.25554191
1.5	0.27	2.75834454	6.99226684	-6.04379764
1.6	0.27	2.65893201	6.39535294	-6.60605176
1.7	0.27	2.56980948	5.87214747	-7.00240208
1.8	0.27	2.48958251	5.41064248	-7.26451622
1.9	0.27	2.41674339	5.00226291	-7.41410725
2.0	0.27	2.35080523	4.63754656	-7.48094702
2.1	0.27	2.29007684	4.31202005	-7.46768848
2.2	0.27	2.23468953	4.01931294	-7.39725491
2.3	0.27	2.18387174	3.75522877	-7.27594954
2.4	0.27	2.13696569	3.51591883	-7.11249415
2.5	0.27	2.09355655	3.29913564	-6.91065147
0.0	0.28	6.06513046	35.50413799	0.17610806
0.1	0.28	6.08548206	35.1512431	0.17611263
0.2	0.28	6.07509503	34.5942927	0.94858357
0.3	0.28	5.88768993	32.52531873	3.6069018
0.4	0.28	5.48719332	28.55581097	7.20247455
0.5	0.28	5.03488279	24.29412374	10.43242994
0.6	0.28	4.61871263	20.61630518	13.02463431
0.7	0.28	4.26016616	17.62434844	15.04986773
0.8	0.28	3.95559639	15.21084481	9.86545868
0.9	0.28	3.69788872	13.27406825	4.88909263
1.0	0.28	3.47826349	11.69878697	1.38683956
1.1	0.28	3.28996358	10.39946147	-1.13658019
1.2	0.28	3.12668688	9.31186447	-2.97967129
1.3	0.28	2.98445545	8.39226657	-4.34245201
1.4	0.28	2.85924096	7.60555465	-5.34426965
1.5	0.28	2.7483849	6.92699397	-6.07990528
1.6	0.28	2.64981301	6.33642781	-6.61036902
1.7	0.28	2.5613214	5.81938895	-6.97796991
1.8	0.28	2.48141235	5.36406421	-7.21465295
1.9	0.28	2.40900284	4.95856345	-7.35051659
2.0	0.28	2.3432063	4.59873885	-7.39965252
2.1	0.28	2.28305488	4.27625679	-7.3779837
2.2	0.28	2.22803423	3.98605625	-7.30183962
2.3	0.28	2.17746658	3.72503657	-7.17405813
2.4	0.28	2.13086641	3.48810167	-7.00741386
2.5	0.28	2.08761616	3.27314186	-6.80371983
0.0	0.29	6.05699278	35.43458704	0.17612578
0.1	0.29	6.0773749	35.08305086	0.17613018
0.2	0.29	6.05936008	34.4541636	1.08725873
0.3	0.29	5.8581151	32.23186829	3.82153141
0.4	0.29	5.45432107	28.20480658	7.38831794
0.5	0.29	5.00432067	23.97442958	10.57789116
0.6	0.29	4.59286423	20.35088282	13.12959187
0.7	0.29	4.23778475	17.40391656	15.12940839
0.8	0.29	3.93625666	15.02838319	8.98712849
0.9	0.29	3.6807151	13.12207242	4.27157103
1.0	0.29	3.46303582	11.57020774	0.94958537
1.1	0.29	3.27592357	10.28858138	-1.44078829
1.2	0.29	3.11411451	9.21671304	-3.18894074
1.3	0.29	2.97293044	8.30863347	-4.47506507
1.4	0.29	2.84868839	7.5326733	-5.42177098
1.5	0.29	2.73858831	6.86128349	-6.11601917
1.6	0.29	2.6402702	6.27844907	-6.60798498
1.7	0.29	2.55231722	5.76680078	-6.94878125
1.8	0.29	2.47318726	5.31573765	-7.16785113
1.9	0.29	2.40124079	4.91631162	-7.28482409
2.0	0.29	2.33573228	4.55958558	-7.32142692
2.1	0.29	2.27585909	4.24045478	-7.29122381
2.2	0.29	2.22135716	3.95382953	-7.20654477
2.3	0.29	2.17153654	3.69471916	-7.07814855
2.4	0.29	2.12466239	3.46059796	-6.90373378
2.5	0.29	2.08173714	3.24747947	-6.69985945
0.0	0.3	6.04885487	35.36549623	0.17614355
0.1	0.3	6.06926664	35.01530424	0.17614779
0.2	0.3	6.04293058	34.30594453	1.22928607
0.3	0.3	5.82827743	31.93181407	4.03371709
0.4	0.3	5.4214285	27.85471484	7.57275944
0.5	0.3	4.97505096	23.66495029	10.71418443
0.6	0.3	4.56712424	20.09100484	13.23386322
0.7	0.3	4.21549909	17.18477876	14.69122773
0.8	0.3	3.91697365	14.84838778	8.15717873
0.9	0.3	3.66379655	12.97248456	3.68925291
1.0	0.3	3.44788203	11.44377766	0.53989235
1.1	0.3	3.2623844	10.18013025	-1.72749087
1.2	0.3	3.10179309	9.12271253	-3.3819854
1.3	0.3	2.96146806	8.22672583	-4.60003085
1.4	0.3	2.83812845	7.45969667	-5.49477769
1.5	0.3	2.72877349	6.7969291	-6.14638143
1.6	0.3	2.631273	6.22108963	-6.6056547
1.7	0.3	2.54391855	5.71570289	-6.92111766
1.8	0.3	2.46501228	5.26971158	-7.11897
1.9	0.3	2.3935999	4.87411357	-7.22093537
2.0	0.3	2.32852996	4.52101509	-7.24656328
2.1	0.3	2.26915752	4.20554118	-7.20678823
2.2	0.3	2.21466877	3.92153221	-7.11475685
2.3	0.3	2.16422545	3.66508502	-6.97692718
2.4	0.3	2.11845921	3.43289374	-6.80408426
2.5	0.3	2.07583221	3.22222337	-6.5983333
0.0	0.31	6.04071512	35.296853	0.17616139
0.1	0.31	6.06115871	34.94799117	0.17616546
0.2	0.31	6.02548658	34.14691237	1.38004637
0.3	0.31	5.79831109	31.62643063	4.24250518
0.4	0.31	5.38897556	27.51099285	7.75230796
0.5	0.31	4.94590814	23.3589957	10.84934109
0.6	0.31	4.54187345	19.833279	13.33494501
0.7	0.31	4.19346322	16.96922731	13.56908144
0.8	0.31	3.89787952	14.67201287	7.38057217
0.9	0.31	3.646688	12.82272102	3.13542297
1.0	0.31	3.43267212	11.31793204	0.15315897
1.1	0.31	3.24872589	10.07252058	-1.99946901
1.2	0.31	3.08926913	9.02955283	-3.56563469
1.3	0.31	2.95008943	8.14450126	-4.71941568
1.4	0.31	2.82851888	7.38888866	-5.56398803
1.5	0.31	2.7189934	6.73368126	-6.17049278
1.6	0.31	2.62192958	6.16417883	-6.60072822
1.7	0.31	2.53528037	5.66410029	-6.89310599
1.8	0.31	2.45690016	5.22359503	-7.06965588
1.9	0.31	2.38594073	4.83203258	-7.1587576
2.0	0.31	2.32124972	4.48330271	-7.17184703
2.1	0.31	2.26220387	4.17113747	-7.12285085
2.2	0.31	2.20803029	3.88945991	-7.02564821
2.3	0.31	2.15835541	3.63599264	-6.88399938
2.4	0.31	2.11251196	3.4059127	-6.70789959
2.5	0.31	2.0698872	3.19700749	-6.49890975
0.0	0.32	6.03257538	35.22864566	0.17617927
0.1	0.32	6.050511	34.8763563	0.2884367
0.2	0.32	6.00729421	33.97865179	1.53463611
0.3	0.32	5.76810886	31.31542211	4.44945312
0.4	0.32	5.35691	27.16706415	7.92756413
0.5	0.32	4.91684827	23.05760701	10.98358421
0.6	0.32	4.51660658	19.57967075	13.43597662
0.7	0.32	4.17165665	16.75811113	12.51475063
0.8	0.32	3.87878321	14.49692386	6.64187135
0.9	0.32	3.62994175	12.67870922	2.62398662
1.0	0.32	3.41758774	11.19508072	-0.21054654
1.1	0.32	3.23500742	9.96658703	-2.25047091
1.2	0.32	3.0769082	8.93781873	-3.73594018
1.3	0.32	2.93871048	8.06523415	-4.82438167
1.4	0.32	2.81566239	7.31761738	-5.60877884
1.5	0.32	2.70926674	6.67100795	-6.19282065
1.6	0.32	2.61312119	6.10819322	-6.59508482
1.7	0.32	2.52675604	5.61447431	-6.86133393
1.8	0.32	2.44888912	5.17820418	-7.02191569
1.9	0.32	2.37829596	4.79137859	-7.09510877
2.0	0.32	2.31404352	4.44561464	-7.09834984
2.1	0.32	2.25520423	4.13619164	-7.04198122
2.2	0.32	2.2015018	3.85848179	-6.93658094
2.3	0.32	2.15201482	3.60663044	-6.7925975
2.4	0.32	2.10643512	3.37926062	-6.61231137
2.5	0.32	2.06411404	3.17212207	-6.40318995
0.0	0.33	6.02443739	35.16086324	0.17619722
0.1	0.33	6.04060795	34.79958831	0.34396934
0.2	0.33	5.98831479	33.80024316	1.69349106
0.3	0.33	5.7378816	31.00043915	4.65275266
0.4	0.33	5.32520378	26.8305961	8.0990718
0.5	0.33	4.8882028	22.76019052	11.11451738
0.6	0.33	4.49162597	19.33070454	13.53510083
0.7	0.33	4.15006897	16.55056264	11.51814637
0.8	0.33	3.85977095	14.32432004	5.94391872
0.9	0.33	3.61317492	12.53514351	2.13319919
1.0	0.33	3.40275491	11.07394504	-0.55296551
1.1	0.33	3.22172142	9.86367489	-2.48702411
1.2	0.33	3.06465777	8.84794426	-3.89297256
1.3	0.33	2.92745235	7.98598802	-4.92408361
1.4	0.33	2.80666684	7.24823551	-5.67164301
1.5	0.33	2.69958686	6.60925585	-6.21102984
1.6	0.33	2.60399298	6.0527546	-6.58456854
1.7	0.33	2.51817479	5.56445804	-6.82969071
1.8	0.33	2.44087948	5.13313918	-6.97434593
1.9	0.33	2.37064177	4.75035928	-7.0328595
2.0	0.33	2.30680242	4.40899652	-7.0250166
2.1	0.33	2.24840154	4.10210293	-6.96275963
2.2	0.33	2.19488155	3.82684513	-6.85137643
2.3	0.33	2.14574883	3.57814109	-6.70251324
2.4	0.33	2.10027674	3.3523646	-6.51983646
2.5	0.33	2.05825975	3.14757686	-6.30912239
0.0	0.34	6.01629973	35.09349546	0.17621523
0.1	0.34	6.03035582	34.71843335	0.40520578
0.2	0.34	5.9686434	33.61243052	1.85522363
0.3	0.34	5.7076869	30.68287737	4.85222647
0.4	0.34	5.29367232	26.49483701	8.26785482
0.5	0.34	4.85964652	22.46405998	11.24452467
0.6	0.34	4.46696896	19.08459692	13.63223288
0.7	0.34	4.12847371	16.34508958	10.57491711
0.8	0.34	3.84075258	14.15546173	5.29033988
0.9	0.34	3.59651626	12.39452191	1.67716492
1.0	0.34	3.38794826	10.95461017	-0.87462235
1.1	0.34	3.20821155	9.76054513	-2.70920454
1.2	0.34	3.05240329	8.75908739	-4.04151599
1.3	0.34	2.91626257	7.90855803	-5.01531904
1.4	0.34	2.79637729	7.1789682	-5.72341953
1.5	0.34	2.68993823	6.548302	-6.22484647
1.6	0.34	2.59504664	5.99809646	-6.57354671
1.7	0.34	2.50973196	5.51544989	-6.79803943
1.8	0.34	2.43311546	5.08953038	-6.92437113
1.9	0.34	2.36305857	4.71008452	-6.97129044
2.0	0.34	2.29935425	4.37152981	-6.95385934
2.1	0.34	2.24153045	4.06898238	-6.88233613
2.2	0.34	2.18831246	3.79560042	-6.7679047
2.3	0.34	2.13945004	3.54964946	-6.61397366
2.4	0.34	2.09433052	3.32611607	-6.42990778
2.5	0.34	2.05241471	3.12312097	-6.21688637
0.0	0.35	6.00816453	35.02653266	0.17623329
0.1	0.35	6.01971653	34.63195008	0.47232557
0.2	0.35	5.9483127	33.41512433	2.01944282
0.3	0.35	5.67733303	30.36240883	5.04999
0.4	0.35	5.26230274	26.163361	8.43466383
0.5	0.35	4.83146972	22.17764496	11.3717659
0.6	0.35	4.44231056	18.84205497	13.72938031
0.7	0.35	4.10727386	16.14551925	9.69106252
0.8	0.35	3.82222826	13.99106356	4.67936442
0.9	0.35	3.57996957	12.25479396	1.2400531
1.0	0.35	3.37293794	10.83641123	-1.178823
1.1	0.35	3.19483015	9.65896641	-2.92002985
1.2	0.35	3.04016554	8.67053165	-4.18153566
1.3	0.35	2.90497417	7.83094196	-5.10188099
1.4	0.35	2.78594927	7.11177892	-5.76313982
1.5	0.35	2.68034439	6.48776672	-6.23815484
1.6	0.35	2.5860058	5.94422743	-6.55991696
1.7	0.35	2.50131	5.46662722	-6.76533474
1.8	0.35	2.4248902	5.04499269	-6.87577045
1.9	0.35	2.35561382	4.67000462	-6.91176282
2.0	0.35	2.29237816	4.33543745	-6.88336675
2.1	0.35	2.23469408	4.03540216	-6.80573148
2.2	0.35	2.18181315	3.76564938	-6.68388293
2.3	0.35	2.13315815	3.52112198	-6.52831968
2.4	0.35	2.08817448	3.29987883	-6.34106457
2.5	0.35	2.04666006	3.09887758	-6.12763193
0.0	0.36	6.00002995	34.95996572	0.17625142
0.1	0.36	6.00867713	34.53911803	0.54487284
0.2	0.36	5.92735032	33.20856302	2.18591842
0.3	0.36	5.64697804	30.0397599	5.2448602
0.4	0.36	5.23144396	25.83639428	8.59643453
0.5	0.36	4.80364052	21.89278828	11.49630472
0.6	0.36	4.41819736	18.60353513	13.82308093
0.7	0.36	4.08616821	15.94758049	8.85001594
0.8	0.36	3.80371775	13.82854121	4.0949369
0.9	0.36	3.56367297	12.11934724	0.83301056
1.0	0.36	3.35838032	10.72021212	-1.46658008
1.1	0.36	3.18159539	9.55957256	-3.11727799
1.2	0.36	3.02815916	8.58453286	-4.31111886
1.3	0.36	2.89398064	7.75567829	-5.18010966
1.4	0.36	2.77569033	7.04374456	-5.80607069
1.5	0.36	2.67076592	6.42856937	-6.24543919
1.6	0.36	2.57708638	5.89053396	-6.54636475
1.7	0.36	2.49281245	5.4183208	-6.73059486
1.8	0.36	2.41693638	5.00131424	-6.82719876
1.9	0.36	2.34797044	4.63041752	-6.85025001
2.0	0.36	2.28525436	4.29970174	-6.81408707
2.1	0.36	2.22791198	4.00248474	-6.72979624
2.2	0.36	2.1753355	3.73510272	-6.60368367
2.3	0.36	2.12693032	3.4934513	-6.44366593
2.4	0.36	2.08220189	3.27408518	-6.25406351
2.5	0.36	2.04081886	3.0746444	-6.04006789
0.0	0.37	5.99190099	34.89378604	0.17626959
0.1	0.37	5.99718351	34.4383276	0.62353083
0.2	0.37	5.90588177	32.99355036	2.35318605
0.3	0.37	5.61662744	29.71573038	5.43681688
0.4	0.37	5.20051878	25.5112261	8.75805844
0.5	0.37	4.77587889	21.61065852	11.62024488
0.6	0.37	4.39406229	18.36918097	13.91673889
0.7	0.37	4.06521645	15.75276828	8.05305639
0.8	0.37	3.78542797	13.66821994	3.54223404
0.9	0.37	3.54733015	11.98518658	0.44804931
1.0	0.37	3.34379479	10.60612152	-1.73728992
1.1	0.37	3.16822277	9.46008347	-3.30315172
1.2	0.37	3.01605079	8.49841096	-4.43340784
1.3	0.37	2.88277307	7.6802825	-5.25212963
1.4	0.37	2.76536106	6.97744085	-5.84075849
1.5	0.37	2.66126268	6.36942073	-6.2531042
1.6	0.37	2.56808404	5.83797471	-6.52712054
1.7	0.37	2.48458102	5.37127167	-6.69651676
1.8	0.37	2.40903703	4.95838057	-6.77864852
1.9	0.37	2.34065521	4.59192177	-6.79039541
2.0	0.37	2.27809146	4.26358025	-6.74650281
2.1	0.37	2.22107033	3.96995889	-6.65395389
2.2	0.37	2.16877475	3.7046809	-6.52463132
2.3	0.37	2.12143679	3.4658609	-6.36411202
2.4	0.37	2.07629845	3.24885466	-6.16921589
2.5	0.37	2.03490525	3.05119024	-5.95263949
0.0	0.38	5.98377333	34.82798545	0.17628783
0.1	0.38	5.98525385	34.32909417	0.70716321
0.2	0.38	5.88358669	32.76783046	2.52532431
0.3	0.38	5.58640757	29.39163085	5.62524541
0.4	0.38	5.17016171	25.19110351	8.91443758
0.5	0.38	4.74866635	21.33430967	11.7401443
0.6	0.38	4.37018391	18.13757573	13.77726824
0.7	0.38	4.04432964	15.56211647	7.30375594
0.8	0.38	3.76724871	13.51040994	3.01975122
0.9	0.38	3.53093354	11.85171239	0.07992185
1.0	0.38	3.3290636	10.49420152	-1.98649079
1.1	0.38	3.15525558	9.36540574	-3.47132325
1.2	0.38	3.00414499	8.41522715	-4.54391556
1.3	0.38	2.87196995	7.60712289	-5.31992653
1.4	0.38	2.75526393	6.91237669	-5.87247166
1.5	0.38	2.65167102	6.3114339	-6.25377148
1.6	0.38	2.55932285	5.78615449	-6.50959736
1.7	0.38	2.47607946	5.32405999	-6.66017069
1.8	0.38	2.40117998	4.91593948	-6.72917189
1.9	0.38	2.33353121	4.55302063	-6.73361793
2.0	0.38	2.27100517	4.22850769	-6.67780709
2.1	0.38	2.21438718	3.93757034	-6.58107649
2.2	0.38	2.16232901	3.67538666	-6.44599736
2.3	0.38	2.11444131	3.43804712	-6.27945437
2.4	0.38	2.07027502	3.22316129	-6.08629499
2.5	0.38	2.0293022	3.02763188	-5.86933568
0.0	0.39	5.97565164	34.76255625	0.17630612
0.1	0.39	5.97285901	34.21381384	0.795831
0.2	0.39	5.86094699	32.53488451	2.6964926
0.3	0.39	5.5561021	29.06502879	5.81199514
0.4	0.39	5.14000471	24.8739812	9.06868317
0.5	0.39	4.72166033	21.06322498	11.85850344
0.6	0.39	4.34658788	17.90842613	12.73957922
0.7	0.39	4.02375416	15.37476454	6.59498575
0.8	0.39	3.74875369	13.35422076	2.52712976
0.9	0.39	3.51491974	11.72194042	-0.26238002
1.0	0.39	3.3147523	10.38225053	-2.23085047
1.1	0.39	3.14221952	9.26898817	-3.63750239
1.2	0.39	2.99229063	8.33212506	-4.65073502
1.3	0.39	2.86086176	7.53384581	-5.38035557
1.4	0.39	2.74513433	6.84785882	-5.89974875
1.5	0.39	2.64234914	6.25409625	-6.25615782
1.6	0.39	2.55018016	5.73467617	-6.48739954
1.7	0.39	2.46797125	5.27835584	-6.62351195
1.8	0.39	2.3933637	4.87431987	-6.6794466
1.9	0.39	2.32554655	4.51408507	-6.67347384
2.0	0.39	2.2639835	4.19390067	-6.61109714
2.1	0.39	2.20761123	3.90550017	-6.50840414
2.2	0.39	2.15592665	3.64591485	-6.36897378
2.3	0.39	2.10846641	3.41167387	-6.19987886
2.4	0.39	2.06430832	3.19799606	-6.00421533
2.5	0.39	2.02359218	3.00409037	-5.78732987
0.0	0.4	5.96753327	34.6974911	0.17632447
0.1	0.4	5.95996276	34.09251665	0.88987802
0.2	0.4	5.83795902	32.29514701	2.86696276
0.3	0.4	5.52601119	28.74054507	5.9947274
0.4	0.4	5.11013491	24.56200211	9.2201646
0.5	0.4	4.69470045	20.79280538	11.97653357
0.6	0.4	4.32324215	17.68342189	11.75488297
0.7	0.4	4.00332704	15.19114684	5.92460572
0.8	0.4	3.73077978	13.20207688	2.0625482
0.9	0.4	3.49897096	11.59369123	-0.59106286
1.0	0.4	3.30043367	10.27373978	-2.45684558
1.1	0.4	3.12913297	9.17517241	-3.78894785
1.2	0.4	2.98037307	8.24984786	-4.7499097
1.3	0.4	2.85008515	7.46214284	-5.43682939
1.4	0.4	2.73503517	6.78442337	-5.92252919
1.5	0.4	2.63284428	6.19708198	-6.25481532
1.6	0.4	2.54160234	5.68389057	-6.46689753
1.7	0.4	2.45954926	5.2322457	-6.58585879
1.8	0.4	2.38544303	4.83201311	-6.63129021
1.9	0.4	2.31828535	4.47698023	-6.61291172
2.0	0.4	2.25693251	4.15898554	-6.54582403
2.1	0.4	2.20083775	3.8739278	-6.43585118
2.2	0.4	2.14950483	3.61686372	-6.29330567
2.3	0.4	2.10230051	3.38440564	-6.12143293
2.4	0.4	2.05845322	3.17343842	-5.9241163
2.5	0.4	2.01788352	2.9811656	-5.70624958
0.0	0.41	5.9594194	34.632783	0.17634288
0.1	0.41	5.94659821	33.96520106	0.98808788
0.2	0.41	5.81419166	32.04543951	3.04207071
0.3	0.41	5.49582863	28.41523953	6.17621896
0.4	0.41	5.08039339	24.25323246	9.36980518
0.5	0.41	4.66814954	20.52840295	12.09159917
0.6	0.41	4.30003584	17.46236655	10.82507986
0.7	0.41	3.98302974	15.01118714	5.29301283
0.8	0.41	3.71310879	13.0526487	1.61875124
0.9	0.41	3.48290345	11.46731907	-0.89798314
1.0	0.41	3.28609475	10.16612338	-2.66804027
1.1	0.41	3.11626841	9.0824913	-3.93364792
1.2	0.41	2.9685843	8.16915193	-4.83967277
1.3	0.41	2.83911842	7.39066834	-5.48880151
1.4	0.41	2.72498256	6.7213313	-5.94419171
1.5	0.41	2.62347636	6.14061547	-6.25071703
1.6	0.41	2.53278641	5.63315594	-6.44506633
1.7	0.41	2.45126192	5.18617698	-6.5497359
1.8	0.41	2.37774756	4.79180662	-6.58009793
1.9	0.41	2.31079387	4.43941536	-6.55443126
2.0	0.41	2.24984947	4.12461112	-6.48035637
2.1	0.41	2.19422491	3.84248897	-6.36600976
2.2	0.41	2.14312285	3.58798125	-6.21918048
2.3	0.41	2.09615599	3.35714726	-6.04615995
2.4	0.41	2.05249636	3.14844661	-5.84570139
2.5	0.41	2.01215194	2.95818817	-5.62638924
0.0	0.42	5.94954201	34.56560229	0.25833982
0.1	0.42	5.93272205	33.83120573	1.09101301
0.2	0.42	5.79047048	31.79105748	3.21224195
0.3	0.42	5.46589573	28.09113288	6.35377543
0.4	0.42	5.05091293	23.94481745	9.51689977
0.5	0.42	4.64182755	20.26785032	12.20490136
0.6	0.42	4.27695064	17.24496039	9.94539943
0.7	0.42	3.96280259	14.8314644	4.68459839
0.8	0.42	3.69537156	12.9054449	1.20298363
0.9	0.42	3.46738888	11.34317977	-1.19199541
1.0	0.42	3.27195011	10.05912466	-2.87294719
1.1	0.42	3.10330024	8.99024015	-4.067854
1.2	0.42	2.95681129	8.08868498	-4.92746118
1.3	0.42	2.82844702	7.32088854	-5.53574657
1.4	0.42	2.71333502	6.65963315	-5.9487454
1.5	0.42	2.61419073	6.08545074	-6.2454569
1.6	0.42	2.52407689	5.58330383	-6.42144265
1.7	0.42	2.44315868	5.14214397	-6.51032657
1.8	0.42	2.36994684	4.7506734	-6.53170089
1.9	0.42	2.3035364	4.40270816	-6.4964674
2.0	0.42	2.24292664	4.0912332	-6.41485496
2.1	0.42	2.18751672	3.81136268	-6.29624709
2.2	0.42	2.13673154	3.55928124	-6.1455029
2.3	0.42	2.08989981	3.3312217	-5.9682548
2.4	0.42	2.04659419	3.12396113	-5.76798257
2.5	0.42	2.00652324	2.93541412	-5.54879606
0.0	0.43	5.94022725	34.49431088	0.29753314
0.1	0.43	5.91833829	33.69058788	1.19830798
0.2	0.43	5.76598449	31.52934238	3.38719761
0.3	0.43	5.43599973	27.76852204	6.5293516
0.4	0.43	5.02187353	23.64667767	9.66057471
0.5	0.43	4.61566185	20.01092543	12.316935
0.6	0.43	4.25413259	17.03110222	9.10580511
0.7	0.43	3.94270802	14.6566514	4.11551627
0.8	0.43	3.67767412	12.75965	0.8071473
0.9	0.43	3.45169584	11.22087683	-1.4669544
1.0	0.43	3.25781365	9.95528389	-3.05912726
1.1	0.43	3.09061502	8.90003996	-4.19686992
1.2	0.43	2.94521221	8.01057113	-5.00470507
1.3	0.43	2.8174614	7.25075394	-5.57778822
1.4	0.43	2.70519115	6.59825283	-5.97541946
1.5	0.43	2.60491398	6.03060911	-6.23747699
1.6	0.43	2.51542223	5.53416938	-6.39715839
1.7	0.43	2.43490933	5.09735111	-6.47185216
1.8	0.43	2.36223748	4.71027407	-6.48309755
1.9	0.43	2.2961709	4.36574784	-6.43854624
2.0	0.43	2.23593973	4.0577117	-6.35075508
2.1	0.43	2.18083433	3.78052444	-6.22756327
2.2	0.43	2.13036456	3.53106857	-6.07314519
2.3	0.43	2.0838499	3.30494024	-5.8942124
2.4	0.43	2.04082714	3.09978118	-5.69251967
2.5	0.43	2.0005257	2.91253063	-5.47099641
0.0	0.44	5.93072325	34.41996588	0.34027819
0.1	0.44	5.90347982	33.5431859	1.30903758
0.2	0.44	5.74132195	31.26087177	3.55994956
0.3	0.44	5.40610981	27.44678658	6.70313054
0.4	0.44	4.99297375	23.34778468	9.80251636
0.5	0.44	4.5898734	19.756316	12.42651378
0.6	0.44	4.2314216	16.82073799	8.31276392
0.7	0.44	3.92289313	14.48530682	3.57759389
0.8	0.44	3.65997119	12.6149632	0.42793655
0.9	0.44	3.43577862	11.09872986	-1.73032242
1.0	0.44	3.24376866	9.8509984	-3.242596
1.1	0.44	3.0778812	8.81052311	-4.31627492
1.2	0.44	2.93360106	7.93160111	-5.080834
1.3	0.44	2.8069517	7.18283042	-5.61523806
1.4	0.44	2.69513662	6.53739099	-5.9869168
1.5	0.44	2.59570582	5.97669536	-6.22841511
1.6	0.44	2.50672598	5.48585337	-6.36902955
1.7	0.44	2.42691093	5.05376761	-6.43355861
1.8	0.44	2.35456471	4.6708418	-6.43316395
1.9	0.44	2.28877286	4.32934068	-6.38112207
2.0	0.44	2.22901843	4.02431665	-6.2880239
2.1	0.44	2.17431215	3.7502426	-6.15946298
2.2	0.44	2.12418437	3.50320796	-6.00264291
2.3	0.44	2.07820986	3.27904724	-5.82258763
2.4	0.44	2.03482107	3.07565058	-5.61716135
2.5	0.44	1.99519358	2.89069813	-5.39631306
0.0	0.45	5.92101346	34.34194334	0.38653798
0.1	0.45	5.88810419	33.38859418	1.42379115
0.2	0.45	5.71664916	30.99158635	3.7298282
0.3	0.45	5.37664469	27.12711874	6.87203378
0.4	0.45	4.96419854	23.05257202	9.94301643
0.5	0.45	4.56408862	19.50472838	12.53588935
0.6	0.45	4.2088649	16.61375669	7.56159822
0.7	0.45	3.90330965	14.31562862	3.05942609
0.8	0.45	3.64268335	12.47539776	0.07309441
0.9	0.45	3.42055411	10.98127072	-1.97450211
1.0	0.45	3.22998858	9.75040451	-3.41171322
1.1	0.45	3.06534375	8.72336069	-4.42619703
1.2	0.45	2.92197823	7.85574417	-5.14691563
1.3	0.45	2.79611671	7.11473906	-5.65149261
1.4	0.45	2.68529468	6.47768626	-5.99552397
1.5	0.45	2.58651126	5.92297772	-6.21686645
1.6	0.45	2.49820021	5.43792463	-6.34276198
1.7	0.45	2.41865601	5.0101857	-6.3931654
1.8	0.45	2.34680081	4.63092418	-6.38348189
1.9	0.45	2.2816544	4.29387638	-6.32434367
2.0	0.45	2.22206674	3.99162363	-6.22433698
2.1	0.45	2.16764005	3.7199507	-6.09216063
2.2	0.45	2.11770957	3.47509859	-5.93155955
2.3	0.45	2.07166066	3.25344046	-5.74773904
2.4	0.45	2.02905996	3.05167709	-5.54423387
2.5	0.45	1.98962995	2.86850922	-5.32268607
0.0	0.46	5.91108819	34.25947925	0.43620928
0.1	0.46	5.87223203	33.2267401	1.54205168
0.2	0.46	5.69136173	30.71379584	3.90270377
0.3	0.46	5.34695035	26.80885395	7.04128992
0.4	0.46	4.93568069	22.76145829	10.0810445
0.5	0.46	4.53866576	19.25912662	12.64271266
0.6	0.46	4.18661255	16.41090111	6.84788536
0.7	0.46	3.88345099	14.14732869	2.57099571
0.8	0.46	3.62553575	12.3369713	-0.26376599
0.9	0.46	3.40515081	10.86356197	-2.21238498
1.0	0.46	3.21591763	9.64949787	-3.56908124
1.1	0.46	3.05274162	8.63658625	-4.53072086
1.2	0.46	2.91033682	7.77981316	-5.20943169
1.3	0.46	2.78568947	7.04808787	-5.6843918
1.4	0.46	2.67543778	6.41797289	-6.00195261
1.5	0.46	2.57737466	5.87006473	-6.20402748
1.6	0.46	2.4895849	5.3902307	-6.31501439
1.7	0.46	2.41063955	4.96704331	-6.35333198
1.8	0.46	2.33922578	4.59259581	-6.33336451
1.9	0.46	2.27433965	4.25780832	-6.26825453
2.0	0.46	2.21517404	3.95908506	-6.1621582
2.1	0.46	2.16101193	3.68992236	-6.02591146
2.2	0.46	2.11142054	3.44766514	-5.86224594
2.3	0.46	2.06566745	3.22785777	-5.67698042
2.4	0.46	2.0232596	3.02810314	-5.47149389
2.5	0.46	1.98403886	2.8463978	-5.25016103
0.0	0.47	5.90092957	34.17152738	0.48941935
0.1	0.47	5.85590167	33.05793405	1.66308927
0.2	0.47	5.66564032	30.4297116	4.07677951
0.3	0.47	5.31749888	26.49163788	7.207346
0.4	0.47	4.90738907	22.47336275	10.21715912
0.5	0.47	4.51351999	19.01742007	12.5521696
0.6	0.47	4.16429857	16.20974171	6.16782317
0.7	0.47	3.8640969	13.98439609	2.11066412
0.8	0.47	3.60817439	12.19826669	-0.58891234
0.9	0.47	3.38966068	10.74750983	-2.43063875
1.0	0.47	3.20224404	9.55029058	-3.72237522
1.1	0.47	3.04031411	8.55110002	-4.62921554
1.2	0.47	2.89886219	7.70459395	-5.26822053
1.3	0.47	2.77497962	6.98194399	-5.71041663
1.4	0.47	2.66569222	6.35984701	-6.00621902
1.5	0.47	2.56820994	5.81778634	-6.18950694
1.6	0.47	2.48104652	5.34312616	-6.2851855
1.7	0.47	2.40255473	4.92494459	-6.31229348
1.8	0.47	2.33161795	4.55360151	-6.28486304
1.9	0.47	2.26703692	4.222669	-6.21086149
2.0	0.47	2.2083648	3.92673657	-6.1012266
2.1	0.47	2.15496906	3.66116631	-5.96117791
2.2	0.47	2.10520099	3.42041526	-5.79422864
2.3	0.47	2.05960453	3.20259936	-5.60616672
2.4	0.47	2.01744641	3.00495815	-5.39983062
2.5	0.47	1.97842326	2.82471383	-5.17826228
0.0	0.48	5.8905258	34.07719964	0.54609808
0.1	0.48	5.8390942	32.88205603	1.78712897
0.2	0.48	5.64007737	30.14609617	4.2465835
0.3	0.48	5.28832186	26.17780464	7.36991316
0.4	0.48	4.87958446	22.19133241	10.34957245
0.5	0.48	4.48847603	18.77640157	11.59027224
0.6	0.48	4.14221143	16.01359858	5.52519313
0.7	0.48	3.84496696	13.82401544	1.67285194
0.8	0.48	3.59116978	12.0653159	-0.88927312
0.9	0.48	3.37455132	10.63335954	-2.64354718
1.0	0.48	3.18861781	9.45335793	-3.86384633
1.1	0.48	3.02756029	8.46556818	-4.72061711
1.2	0.48	2.88753147	7.63131848	-5.32038989
1.3	0.48	2.76466905	6.9173356	-5.73535565
1.4	0.48	2.6559451	6.30179616	-6.0078396
1.5	0.48	2.5591159	5.76554165	-6.17398041
1.6	0.48	2.47249649	5.296762	-6.25514064
1.7	0.48	2.39452125	4.88249254	-6.27195723
1.8	0.48	2.32400273	4.51507197	-6.23523318
1.9	0.48	2.25997942	4.18821496	-6.15500874
2.0	0.48	2.20145883	3.89492128	-6.03919462
2.1	0.48	2.14798278	3.63113952	-5.89521101
2.2	0.48	2.09893298	3.39303943	-5.72719824
2.3	0.48	2.05360197	3.17773652	-5.53679451
2.4	0.48	2.01150261	2.98148684	-5.3290316
2.5	0.48	1.97290109	2.80326719	-5.1074688
0.0	0.49	5.87985701	33.97850505	0.60643004
0.1	0.49	5.82184586	32.69891829	1.91353775
0.2	0.49	5.61440654	29.85950042	4.41474295
0.3	0.49	5.25910874	25.86622029	7.53160851
0.4	0.49	4.85188001	21.9135394	10.4807867
0.5	0.49	4.46363729	18.53894081	10.67113351
0.6	0.49	4.12027981	15.82054364	4.91883589
0.7	0.49	3.82579267	13.66440996	1.2509408
0.8	0.49	3.57424989	11.93183808	-1.17973365
0.9	0.49	3.35940072	10.5214413	-2.84129054
1.0	0.49	3.1746852	9.35516964	-3.99917596
1.1	0.49	3.01531962	8.38232156	-4.80737306
1.2	0.49	2.87630823	7.55839714	-5.37051324
1.3	0.49	2.75406275	6.85265982	-5.75624061
1.4	0.49	2.64610662	6.24425866	-6.00778017
1.5	0.49	2.55005024	5.71516352	-6.15486553
1.6	0.49	2.46403182	5.25033687	-6.2256147
1.7	0.49	2.38662383	4.84087729	-6.23083606
1.8	0.49	2.316466	4.47778661	-6.18508993
1.9	0.49	2.25273663	4.15316774	-6.09980471
2.0	0.49	2.19465617	3.86335239	-5.97869328
2.1	0.49	2.14164371	3.60235449	-5.83181897
2.2	0.49	2.09245099	3.36627826	-5.65868389
2.3	0.49	2.04767774	3.15282929	-5.46899308
2.4	0.49	2.00561931	2.95819565	-5.25921975
2.5	0.49	1.96737291	2.78171624	-5.03828251
0.0	0.5	5.86891684	33.87600644	0.67015261
0.1	0.5	5.80410727	32.50844119	2.04300649
0.2	0.5	5.58850037	29.56946499	4.58264561
0.3	0.5	5.22999911	25.55667409	7.69135683
0.4	0.5	4.82431854	21.63597969	10.61054845
0.5	0.5	4.43911036	18.30593569	9.80215297
0.6	0.5	4.09895641	15.63197841	4.33673063
0.7	0.5	3.80669344	13.50774986	0.85709209
0.8	0.5	3.55733034	11.80071206	-1.45481056
0.9	0.5	3.34435163	10.41029599	-3.03009249
1.0	0.5	3.16142458	9.26194925	-4.12325634
1.1	0.5	3.00302598	8.29984186	-4.88762695
1.2	0.5	2.86496828	7.48562547	-5.41760116
1.3	0.5	2.74382342	6.78953746	-5.77510978
1.4	0.5	2.63655379	6.18783612	-6.00486661
1.5	0.5	2.54102418	5.66384175	-6.13778481
1.6	0.5	2.45569137	5.20465103	-6.19489967
1.7	0.5	2.37858501	4.79970706	-6.18907624
1.8	0.5	2.30893667	4.4399577	-6.13650469
1.9	0.5	2.24565459	4.11972414	-6.0429712
2.0	0.5	2.1879029	3.83189075	-5.91925551
2.1	0.5	2.13509226	3.57379354	-5.76717977
2.2	0.5	2.08649677	3.33996932	-5.59400915
2.3	0.5	2.0416608	3.12795172	-5.40173399
2.4	0.5	2.00020354	2.93560589	-5.19237106
2.5	0.5	1.96183091	2.76025588	-4.9700617
0.0	0.51	5.85768571	33.76941848	0.7374413
0.1	0.51	5.78598729	32.31160821	2.17400561
0.2	0.51	5.56215618	29.27451672	4.7524067
0.3	0.51	5.2011482	25.24758252	7.84805255
0.4	0.51	4.79695927	21.36214127	10.73859942
0.5	0.51	4.41459233	18.07515087	8.97095281
0.6	0.51	4.07755659	15.44588393	3.78632789
0.7	0.51	3.7879003	13.35525327	0.48263943
0.8	0.51	3.54070711	11.67308114	-1.71273681
0.9	0.51	3.32953742	10.30204917	-3.2065766
1.0	0.51	3.14784424	9.16813351	-4.24086662
1.1	0.51	2.99089304	8.21897015	-4.96273289
1.2	0.51	2.85365115	7.41437945	-5.4574181
1.3	0.51	2.73336596	6.72579605	-5.79146032
1.4	0.51	2.62687994	6.1322168	-5.99994719
1.5	0.51	2.53216187	5.61402308	-6.11808311
1.6	0.51	2.44722125	5.16021462	-6.16089028
1.7	0.51	2.37071614	4.75893197	-6.14752575
1.8	0.51	2.30153918	4.40306864	-6.08699757
1.9	0.51	2.23856048	4.08568129	-5.98841717
2.0	0.51	2.18118012	3.80098559	-5.859982
2.1	0.51	2.1285358	3.54478449	-5.7046622
2.2	0.51	2.08030976	3.3133463	-5.52938337
2.3	0.51	2.03564338	3.10376561	-5.33423292
2.4	0.51	1.9942231	2.91279759	-5.12398878
2.5	0.51	1.95627738	2.73949505	-4.90176821
0.0	0.52	5.84619326	33.65880798	0.80740111
0.1	0.52	5.76739918	32.10761559	2.30770321
0.2	0.52	5.53590195	28.9793095	4.91904037
0.3	0.52	5.17257972	24.94540523	8.0016107
0.4	0.52	4.76976686	21.09288167	10.8651355
0.5	0.52	4.39043835	17.84973239	8.18488645
0.6	0.52	4.05627054	15.26111807	3.2596018
0.7	0.52	3.76921274	13.20276567	0.12078807
0.8	0.52	3.52395565	11.54478019	-1.96024552
0.9	0.52	3.31451343	10.19371215	-3.37533406
1.0	0.52	3.13443482	9.07521246	-4.35417104
1.1	0.52	2.97856911	8.1381802	-5.03209594
1.2	0.52	2.84264087	7.34451564	-5.49540889
1.3	0.52	2.72320283	6.66496496	-5.80260772
1.4	0.52	2.61741165	6.07641134	-5.99592853
1.5	0.52	2.52326862	5.56490065	-6.09599505
1.6	0.52	2.43889547	5.11556865	-6.12835793
1.7	0.52	2.36283806	4.71891235	-6.10531076
1.8	0.52	2.29404451	4.3667654	-6.03691394
1.9	0.52	2.23139284	4.05164495	-5.93398866
2.0	0.52	2.17435024	3.77030744	-5.79982218
2.1	0.52	2.12181176	3.51635099	-5.64138094
2.2	0.52	2.07401923	3.2873764	-5.46388986
2.3	0.52	2.02982005	3.07967677	-5.26904812
2.4	0.52	1.98877227	2.8905405	-5.0587445
2.5	0.52	1.95079198	2.71848417	-4.83541926
0.0	0.53	5.83436399	33.54344391	0.88136227
0.1	0.53	5.74842549	31.89698193	2.44295676
0.2	0.53	5.50955043	28.68404964	5.0845199
0.3	0.53	5.1438302	24.64199107	8.1557838
0.4	0.53	4.74280428	20.82712051	10.98972192
0.5	0.53	4.36643178	17.62855952	7.43984494
0.6	0.53	4.03535944	15.08268626	2.76582344
0.7	0.53	3.75053621	13.05355828	-0.21736005
0.8	0.53	3.50765496	11.42073233	-2.19442914
0.9	0.53	3.29984819	10.08758626	-3.53595091
1.0	0.53	3.12109843	8.98402178	-4.45955715
1.1	0.53	2.96658608	8.05958789	-5.09599561
1.2	0.53	2.8315767	7.27563586	-5.52800752
1.3	0.53	2.71284336	6.60258969	-5.81482185
1.4	0.53	2.60780723	6.02226967	-5.98540403
1.5	0.53	2.51432149	5.51539874	-6.07477033
1.6	0.53	2.43045167	5.0714477	-6.09453486
1.7	0.53	2.35492641	4.67890431	-6.06192866
1.8	0.53	2.28657036	4.32995587	-5.98832366
1.9	0.53	2.22441763	4.01918149	-5.87824821
2.0	0.53	2.16767681	3.73973643	-5.74182221
2.1	0.53	2.11575973	3.4887097	-5.58135392
2.2	0.53	2.067974	3.26180609	-5.40062959
2.3	0.53	2.02391233	3.05550167	-5.20447603
2.4	0.53	1.98389008	2.86854453	-4.99651234
2.5	0.53	1.94538147	2.6977025	-4.77029079
0.0	0.54	5.82221979	33.42316435	0.95857199
0.1	0.54	5.72909739	31.68023736	2.57949439
0.2	0.54	5.48305027	28.38616774	5.24941255
0.3	0.54	5.11545711	24.34304724	8.30602184
0.4	0.54	4.7160497	20.56269585	11.1126746
0.5	0.54	4.34270954	17.41218201	6.73531705
0.6	0.54	4.01430709	14.90471179	2.29217295
0.7	0.54	3.73198004	12.90646124	-0.54306969
0.8	0.54	3.49129506	11.29788945	-2.41563163
0.9	0.54	3.28518755	9.98282603	-3.68636707
1.0	0.54	3.10805331	8.89480849	-4.55688593
1.1	0.54	2.9543894	7.9811076	-5.15611333
1.2	0.54	2.82050389	7.20656287	-5.56029295
1.3	0.54	2.70277336	6.54330006	-5.82007231
1.4	0.54	2.59843334	5.96815421	-5.97703621
1.5	0.54	2.5055168	5.46791416	-6.05006488
1.6	0.54	2.42218135	5.0276605	-6.06042404
1.7	0.54	2.34717226	4.63919503	-6.02031747
1.8	0.54	2.27921457	4.29385832	-5.93979033
1.9	0.54	2.21738535	3.98610669	-5.82441493
2.0	0.54	2.16064093	3.70889979	-5.68263104
2.1	0.54	2.10930204	3.46079253	-5.51990287
2.2	0.54	2.06185372	3.23578833	-5.33833585
2.3	0.54	2.01796001	3.03194816	-5.13949062
2.4	0.54	1.97726572	2.84630143	-4.92739252
2.5	0.54	1.93991128	2.67694532	-4.70578942
0.0	0.55	5.809789	33.29851851	1.03837177
0.1	0.55	5.70935045	31.45721995	2.71805067
0.2	0.55	5.45650811	28.08809573	5.41274996
0.3	0.55	5.08734232	24.04752189	8.45353109
0.4	0.55	4.68996973	20.30637124	11.23079663
0.5	0.55	4.31915921	17.19881834	6.06198272
0.6	0.55	3.9935627	14.72987832	1.83995423
0.7	0.55	3.71381687	12.76247247	-0.8495127
0.8	0.55	3.47483056	11.17556289	-2.62611672
0.9	0.55	3.27055107	9.87970251	-3.82874122
1.0	0.55	3.09479784	8.80557222	-4.65020855
1.1	0.55	2.94252141	7.90409778	-5.21174573
1.2	0.55	2.80941619	7.13848762	-5.58738018
1.3	0.55	2.69243802	6.48192858	-5.82771257
1.4	0.55	2.58898267	5.91474618	-5.96572419
1.5	0.55	2.49662365	5.41933711	-6.02589832
1.6	0.55	2.4139142	4.98471518	-6.02526892
1.7	0.55	2.33933107	4.60014944	-5.97735157
1.8	0.55	2.27179917	4.2587915	-5.88894708
1.9	0.55	2.21032318	3.95309468	-5.77083564
2.0	0.55	2.15427871	3.67987503	-5.62524907
2.1	0.55	2.10091032	3.42337485	-5.45128923
2.2	0.55	2.05568164	3.21034649	-5.27590638
2.3	0.55	2.01198159	3.00836478	-5.07567415
2.4	0.55	1.97180538	2.82442805	-4.86450486
2.5	0.55	1.93451098	2.65699081	-4.64144892
0.0	0.56	5.79702386	33.16851008	1.12143265
0.1	0.56	5.68927069	31.22840369	2.8576167
0.2	0.56	5.42985784	27.78879686	5.57524212
0.3	0.56	5.05919424	23.75219915	8.60054164
0.4	0.56	4.6638962	20.05237036	11.34857998
0.5	0.56	4.29577618	16.98909419	5.4223602
0.6	0.56	3.97270427	14.55589184	1.40856147
0.7	0.56	3.69560659	12.61967303	-1.14154778
0.8	0.56	3.45876321	11.0563336	-2.82689111
0.9	0.56	3.2561421	9.77759648	-3.96299431
1.0	0.56	3.08178344	8.71781378	-4.73846288
1.1	0.56	2.93042734	7.82703991	-5.26308563
1.2	0.56	2.7985181	7.07115852	-5.61226189
1.3	0.56	2.68251129	6.42362021	-5.83161114
1.4	0.56	2.5795838	5.8619799	-5.95352578
1.5	0.56	2.48788861	5.37171134	-6.00167235
1.6	0.56	2.40565873	4.94176953	-5.99057382
1.7	0.56	2.33153505	4.56139467	-5.93338041
1.8	0.56	2.2644684	4.22320013	-5.8406017
1.9	0.56	2.2033983	3.92131772	-5.7167718
2.0	0.56	2.14752515	3.6499329	-5.56797856
2.1	0.56	2.09661691	3.4061982	-5.40000005
2.2	0.56	2.04962118	3.18518813	-5.2141395
2.3	0.56	2.00634562	2.98489276	-5.0143903
2.4	0.56	1.96620126	2.80279758	-4.80124074
2.5	0.56	1.92911135	2.6366969	-4.57853468
0.0	0.57	5.78393049	33.03323791	1.20745007
0.1	0.57	5.66885484	30.99466286	2.99838152
0.2	0.57	5.40322687	27.48955402	5.73596053
0.3	0.57	5.03121105	23.46180095	8.74550005
0.4	0.57	4.63769233	19.79889553	11.07915391
0.5	0.57	4.2725518	16.78165325	4.80932506
0.6	0.57	3.9523101	14.38754061	1.00111134
0.7	0.57	3.67742905	12.47935259	-1.41858695
0.8	0.57	3.44267633	10.93897004	-3.01299138
0.9	0.57	3.24182779	9.67765459	-4.09126184
1.0	0.57	3.06876658	8.63170001	-4.81780296
1.1	0.57	2.91874872	7.75246587	-5.31092335
1.2	0.57	2.78774944	7.00582439	-5.63384329
1.3	0.57	2.67231613	6.36441049	-5.83283695
1.4	0.57	2.57031098	5.80948867	-5.94006882
1.5	0.57	2.47935866	5.32543131	-5.97485757
1.6	0.57	2.39755614	4.89937245	-5.95592052
1.7	0.57	2.32383276	4.52316125	-5.8904313
1.8	0.57	2.25714843	4.18833531	-5.79145637
1.9	0.57	2.19645231	3.88935568	-5.6629206
2.0	0.57	2.14110065	3.62118327	-5.51158813
2.1	0.57	2.09021933	3.37886677	-5.34031734
2.2	0.57	2.04362013	3.16025898	-5.15364014
2.3	0.57	2.00093328	2.9617998	-4.95453789
2.4	0.57	1.96064973	2.78120331	-4.73935656
2.5	0.57	1.92367899	2.6163467	-4.51666495
0.0	0.58	5.7705394	32.89305547	1.29579082
0.1	0.58	5.64809701	30.75523478	3.1403535
0.2	0.58	5.37656862	27.19217218	5.89534091
0.3	0.58	5.00340053	23.17420846	8.88873764
0.4	0.58	4.61173923	19.54873026	10.18465642
0.5	0.58	4.24947241	16.5778962	4.22762273
0.6	0.58	3.93199698	14.22207251	0.61856515
0.7	0.58	3.65952425	12.34145862	-1.68359356
0.8	0.58	3.42667201	10.82174845	-3.19636323
0.9	0.58	3.22743431	9.57853296	-4.20928683
1.0	0.58	3.05579726	8.54536154	-4.89682539
1.1	0.58	2.90675975	7.67742516	-5.35404865
1.2	0.58	2.77675791	6.9392914	-5.6537126
1.3	0.58	2.66236208	6.30662605	-5.8322986
1.4	0.58	2.56083646	5.75780606	-5.92333971
1.5	0.58	2.47044532	5.27848815	-5.94850274
1.6	0.58	2.38927164	4.85762076	-5.9179826
1.7	0.58	2.31617114	4.48507102	-5.84769391
1.8	0.58	2.24983551	4.15400265	-5.74159123
1.9	0.58	2.18947313	3.8572796	-5.61010627
2.0	0.58	2.13443613	3.59171641	-5.45545452
2.1	0.58	2.08397713	3.3521227	-5.28211774
2.2	0.58	2.03751843	3.13548416	-5.09318216
2.3	0.58	1.99468905	2.93899871	-4.89077729
2.4	0.58	1.95502891	2.75995142	-4.67761417
2.5	0.58	1.91827755	2.59672129	-4.45468659
0.0	0.59	5.75679098	32.74706643	1.38736454
0.1	0.59	5.6271027	30.51118956	3.28233628
0.2	0.59	5.34981452	26.89190612	6.0539959
0.3	0.59	4.97571094	22.88863512	9.03035749
0.4	0.59	4.58614635	19.30266058	9.3299968
0.5	0.59	4.22656241	16.37694201	3.67502821
0.6	0.59	3.91175595	14.05722557	0.24676811
0.7	0.59	3.64180766	12.20461633	-1.93630176
0.8	0.59	3.41086531	10.70746753	-3.36668074
0.9	0.59	3.21318719	9.48047011	-4.32295832
1.0	0.59	3.04294151	8.46177313	-4.96574759
1.1	0.59	2.89519963	7.6046315	-5.39449226
1.2	0.59	2.76616787	6.87621847	-5.66756812
1.3	0.59	2.65238458	6.24940961	-5.83014637
1.4	0.59	2.55184365	5.70685324	-5.90866388
1.5	0.59	2.46198899	5.23351084	-5.9196549
1.6	0.59	2.38120813	4.81629548	-5.88192004
1.7	0.59	2.30847626	4.44733257	-5.80415593
1.8	0.59	2.24258777	4.11941313	-5.69341401
1.9	0.59	2.18263627	3.82639186	-5.5569344
2.0	0.59	2.12791687	3.56300674	-5.39928173
2.1	0.59	2.07776782	3.3258895	-5.22399939
2.2	0.59	2.03166239	3.11104488	-5.03399944
2.3	0.59	1.98896599	2.91632565	-4.83061053
2.4	0.59	1.94947532	2.7386183	-4.61710463
2.5	0.59	1.91299206	2.57696589	-4.39449016
0.0	0.6	5.74271712	32.5955132	1.4814603
0.1	0.6	5.60578999	30.26198659	3.42537443
0.2	0.6	5.3231214	26.59516827	6.21073818
0.3	0.6	4.94844638	22.60905995	9.16812567
0.4	0.6	4.56034015	19.05886105	8.51715105
0.5	0.6	4.2038562	16.17996764	3.14986664
0.6	0.6	3.89185854	13.89537412	-0.10792356
0.7	0.6	3.62380846	12.06967775	-2.17471993
0.8	0.6	3.39511489	10.59419306	-3.52707719
0.9	0.6	3.19901848	9.38422396	-4.42899347
1.0	0.6	3.03015649	8.37774774	-5.03493441
1.1	0.6	2.88335467	7.53163167	-5.42935876
1.2	0.6	2.75526235	6.81121005	-5.68208934
1.3	0.6	2.64252264	6.19308076	-5.82588394
1.4	0.6	2.54243945	5.65597975	-5.88963213
1.5	0.6	2.45315164	5.18750624	-5.89090923
1.6	0.6	2.37311025	4.77555004	-5.84439445
1.7	0.6	2.30077412	4.41024507	-5.7594828
1.8	0.6	2.23534804	4.08554829	-5.64450998
1.9	0.6	2.17793917	3.79592156	-5.51344515
2.0	0.6	2.12130328	3.53451487	-5.3433129
2.1	0.6	2.07149623	3.29944717	-5.16657766
2.2	0.6	2.02557797	3.08665133	-4.9746791
2.3	0.6	1.9831533	2.8932742	-4.77109876
2.4	0.6	1.94397867	2.71777857	-4.55690484
2.5	0.6	1.90762857	2.55718225	-4.33474895
0.0	0.61	5.72833093	32.43876327	1.57782529
0.1	0.61	5.58413923	30.00943211	3.56998232
0.2	0.61	5.29647153	26.29744212	6.36576527
0.3	0.61	4.92111521	22.33005406	9.30589498
0.4	0.61	4.53528116	18.82201042	7.74550693
0.5	0.61	4.18149553	15.98708936	2.64731594
0.6	0.61	3.87207036	13.73750264	-0.4401354
0.7	0.61	3.60643301	11.93794955	-2.40129633
0.8	0.61	3.37952917	10.48326596	-3.68045364
0.9	0.61	3.18480687	9.2882533	-4.52990209
1.0	0.61	3.01746461	8.29626205	-5.09490033
1.1	0.61	2.87201593	7.46046877	-5.46446085
1.2	0.61	2.74476726	6.74911055	-5.69273145
1.3	0.61	2.63264774	6.13715904	-5.82027049
1.4	0.61	2.53336774	5.60683512	-5.869988
1.5	0.61	2.44468181	5.14292975	-5.86201871
1.6	0.61	2.36502925	4.73491976	-5.80647806
1.7	0.61	2.2932468	4.37330584	-5.71649262
1.8	0.61	2.22814714	4.05203526	-5.59589041
1.9	0.61	2.16891091	3.76421633	-5.45195999
2.0	0.61	2.1148378	3.50617756	-5.28867356
2.1	0.61	2.06511297	3.27297098	-5.1087339
2.2	0.61	2.01924031	3.06207329	-4.91490304
2.3	0.61	1.97748398	2.87136653	-4.71157094
2.4	0.61	1.93842964	2.6967166	-4.49770472
2.5	0.61	1.90227052	2.53754442	-4.27565781
0.0	0.62	5.71360662	32.27614124	1.67675383
0.1	0.62	5.56230015	29.75222582	3.71405915
0.2	0.62	5.26979146	26.0022564	6.51986452
0.3	0.62	4.89398429	22.05242696	9.44155952
0.4	0.62	4.51015128	18.58797995	7.01281849
0.5	0.62	4.15915796	15.79709143	2.17526013
0.6	0.62	3.85223094	13.58048002	-0.75870721
0.7	0.62	3.58904643	11.80802241	-2.61704426
0.8	0.62	3.36378548	10.37236556	-3.8257365
0.9	0.62	3.17113097	9.19559841	-4.62354948
1.0	0.62	3.00471858	8.21422593	-5.15367019
1.1	0.62	2.86024504	7.38906339	-5.49387823
1.2	0.62	2.73404014	6.68575218	-5.70313229
1.3	0.62	2.62271294	6.08160265	-5.81152058
1.4	0.62	2.5241665	5.55693877	-5.85037242
1.5	0.62	2.43610048	5.09852664	-5.83161476
1.6	0.62	2.35710466	4.69465181	-5.76967097
1.7	0.62	2.28564546	4.33667729	-5.67257416
1.8	0.62	2.22095839	4.01857002	-5.54702627
1.9	0.62	2.16211017	3.73407902	-5.3995047
2.0	0.62	2.10842901	3.47819126	-5.23392441
2.1	0.62	2.05907395	3.24764847	-5.05249405
2.2	0.62	2.01348993	3.03855611	-4.85773464
2.3	0.62	1.97174551	2.84902264	-4.65315081
2.4	0.62	1.93288799	2.6761113	-4.43881253
2.5	0.62	1.89656545	2.518096	-4.21525698
0.0	0.63	5.6985517	32.10787854	1.7780351
0.1	0.63	5.54016225	29.49168882	3.85920462
0.2	0.63	5.24312502	25.70586097	6.67255174
0.3	0.63	4.86707275	21.78048947	9.57524368
0.4	0.63	4.48539552	18.35774741	6.30774011
0.5	0.63	4.13693543	15.60972313	1.72195325
0.6	0.63	3.83264619	13.42586781	-1.06256673
0.7	0.63	3.57155857	11.67988945	-2.81983791
0.8	0.63	3.3484224	10.26464243	-3.96227426
0.9	0.63	3.15710666	9.10188627	-4.71439581
1.0	0.63	2.99224311	8.13493849	-5.20640612
1.1	0.63	2.84901083	7.31977338	-5.52155931
1.2	0.63	2.72354101	6.62441737	-5.70909878
1.3	0.63	2.61307609	6.02670051	-5.80423681
1.4	0.63	2.51500881	5.50775869	-5.8295958
1.5	0.63	2.42755865	5.0541271	-5.80086959
1.6	0.63	2.34898007	4.65482777	-5.73071896
1.7	0.63	2.2780997	4.30086249	-5.62772893
1.8	0.63	2.21379404	3.98561904	-5.49839974
1.9	0.63	2.15534782	3.70370791	-5.34809457
2.0	0.63	2.10187054	3.45041813	-5.17917368
2.1	0.63	2.05282143	3.22167574	-4.99647608
2.2	0.63	2.0077313	3.01487782	-4.80104265
2.3	0.63	1.9658031	2.82646806	-4.5946281
2.4	0.63	1.92740824	2.65544683	-4.38102398
2.5	0.63	1.89173239	2.49935667	-4.15936497
0.0	0.64	5.6831947	31.93432498	1.88122732
0.1	0.64	5.51796133	29.23003572	4.00298
0.2	0.64	5.21637762	25.41228431	6.82477171
0.3	0.64	4.84029119	21.51068053	9.70742295
0.4	0.64	4.46086495	18.13221913	5.64406481
0.5	0.64	4.11479069	15.42334906	1.2854247
0.6	0.64	3.81321014	13.27378181	-1.3523255
0.7	0.64	3.55427176	11.55184523	-3.01695354
0.8	0.64	3.3331324	10.15814594	-4.09098301
0.9	0.64	3.14342595	9.01104699	-4.79755654
1.0	0.64	2.9796327	8.05516625	-5.2572884
1.1	0.64	2.83738138	7.25027625	-5.54403163
1.2	0.64	2.71301005	6.56361281	-5.71335301
1.3	0.64	2.60329836	5.97239324	-5.79397516
1.4	0.64	2.50608804	5.459836	-5.80676351
1.5	0.64	2.41914631	5.01073167	-5.76994945
1.6	0.64	2.34077519	4.61533111	-5.69129072
1.7	0.64	2.27059623	4.26488609	-5.58414609
1.8	0.64	2.20675044	3.9532022	-5.45030224
1.9	0.64	2.14854301	3.67360511	-5.29607731
2.0	0.64	2.09549567	3.42277772	-5.1258119
2.1	0.64	2.04660206	3.19594624	-4.94095206
2.2	0.64	2.00174729	2.99130842	-4.74402737
2.3	0.64	1.96027283	2.80459422	-4.53818242
2.4	0.64	1.92199407	2.63526489	-4.32354261
2.5	0.64	1.88643788	2.4801731	-4.10237637
0.0	0.65	5.66750712	31.75501152	1.98667756
0.1	0.65	5.49541625	28.96313929	4.14826265
0.2	0.65	5.18976561	25.11958632	6.9748239
0.3	0.65	4.8135191	21.24240461	9.83911603
0.4	0.65	4.43640489	17.91045567	5.01432445
0.5	0.65	4.09315748	15.24237137	0.87358997
0.6	0.65	3.79399579	13.12487523	-1.62679589
0.7	0.65	3.53731621	11.42836968	-3.19946103
0.8	0.65	3.31777048	10.05170703	-4.21462646
0.9	0.65	3.12945802	8.91970074	-4.8762555
1.0	0.65	2.96722749	7.97765961	-5.30065633
1.1	0.65	2.82608435	7.18169946	-5.56708385
1.2	0.65	2.70261195	6.50355784	-5.71625557
1.3	0.65	2.59373325	5.91952226	-5.78104216
1.4	0.65	2.49694276	5.4113653	-5.78388718
1.5	0.65	2.41064834	4.96763695	-5.73758496
1.6	0.65	2.33317266	4.57632877	-5.65393792
1.7	0.65	2.26314226	4.22949609	-5.54006554
1.8	0.65	2.19960451	3.92059057	-5.40163233
1.9	0.65	2.14182464	3.64427729	-5.24446006
2.0	0.65	2.08902878	3.39539409	-5.07213181
2.1	0.65	2.04057029	3.17138492	-4.88531199
2.2	0.65	1.99588211	2.96782071	-4.68817301
2.3	0.65	1.95458424	2.78338787	-4.48058981
2.4	0.65	1.91652952	2.61515742	-4.26666273
2.5	0.65	1.88114671	2.46111423	-4.04598217
0.0	0.66	5.65152815	31.57044888	2.09377918
0.1	0.66	5.47267462	28.6941654	4.29364787
0.2	0.66	5.16319361	24.83015214	7.12340628
0.3	0.66	4.7872974	20.98040258	9.96640803
0.4	0.66	4.41202674	17.6908508	4.41034252
0.5	0.66	4.07142626	15.06389272	0.48299134
0.6	0.66	3.77469566	12.97684566	-1.88667484
0.7	0.66	3.52018235	11.30449604	-3.37601371
0.8	0.66	3.30273451	9.94828613	-4.33052637
0.9	0.66	3.11599641	8.83140531	-4.94858731
1.0	0.66	2.9548206	7.90003246	-5.34423106
1.1	0.66	2.81477112	7.11421964	-5.58497718
1.2	0.66	2.69218621	6.44397584	-5.71667171
1.3	0.66	2.58406029	5.86643189	-5.76807062
1.4	0.66	2.48812346	5.36485006	-5.75956932
1.5	0.66	2.40230642	4.92520045	-5.7047145
1.6	0.66	2.3252574	4.5379816	-5.61435966
1.7	0.66	2.25572586	4.19469186	-5.49586992
1.8	0.66	2.19261902	3.8887907	-5.35361124
1.9	0.66	2.13514373	3.61472466	-5.19382118
2.0	0.66	2.08259512	3.36853557	-5.0181041
2.1	0.66	2.03434162	3.14695016	-4.82962406
2.2	0.66	1.98998259	2.94439017	-4.63270241
2.3	0.66	1.94943936	2.7620011	-4.42702278
2.4	0.66	1.91109105	2.59494877	-4.21068304
2.5	0.66	1.87601725	2.44286082	-3.99009789
0.0	0.67	5.63521193	31.38019293	2.20316256
0.1	0.67	5.44984186	28.42423442	4.43814995
0.2	0.67	5.13666315	24.54161095	7.27079876
0.3	0.67	4.76088601	20.72026449	10.09460709
0.4	0.67	4.38800895	17.47518967	3.83291069
0.5	0.67	4.05005151	14.88826214	0.10885171
0.6	0.67	3.75574559	12.83176325	-2.13746065
0.7	0.67	3.50338003	11.18358979	-3.5416599
0.8	0.67	3.28749503	9.8447696	-4.44095005
0.9	0.67	3.10235112	8.7433941	-5.01698896
1.0	0.67	2.94252569	7.82394074	-5.38264624
1.1	0.67	2.80357636	7.04720791	-5.60267363
1.2	0.67	2.68170844	6.38495243	-5.7144563
1.3	0.67	2.57448862	5.81396898	-5.75428711
1.4	0.67	2.47910996	5.31753597	-5.73501943
1.5	0.67	2.39411177	4.88279081	-5.67328976
1.6	0.67	2.31763328	4.50023909	-5.57464272
1.7	0.67	2.24826711	4.15997328	-5.45075236
1.8	0.67	2.1855839	3.85704832	-5.30569162
1.9	0.67	2.1280408	3.58460141	-5.14188355
2.0	0.67	2.07606283	3.34157978	-4.96392287
2.1	0.67	2.02824644	3.12102168	-4.77651379
2.2	0.67	1.984166	2.92162403	-4.57718128
2.3	0.67	1.94297625	2.73952835	-4.36826902
2.4	0.67	1.90615736	2.57576226	-4.15645238
2.5	0.67	1.87022332	2.42323268	-3.93310597
0.0	0.68	5.61861017	31.18495457	2.31410793
0.1	0.68	5.42671007	28.14999783	4.58376894
0.2	0.68	5.1102666	24.2549877	7.41623495
0.3	0.68	4.7348045	20.46191838	9.45799636
0.4	0.68	4.36385646	17.26095917	3.28224905
0.5	0.68	4.02852298	14.71380157	-0.24690675
0.6	0.68	3.73676462	12.6883747	-2.37350097
0.7	0.68	3.4866702	11.06421638	-3.70008727
0.8	0.68	3.2726409	9.74418334	-4.54335076
0.9	0.68	3.08894997	8.65620722	-5.08312945
1.0	0.68	2.93032585	7.74874647	-5.41843918
1.1	0.68	2.79229993	6.98137591	-5.61460815
1.2	0.68	2.67152176	6.32637143	-5.71354117
1.3	0.68	2.56490106	5.76203871	-5.73821391
1.4	0.68	2.47019433	5.27067201	-5.70945095
1.5	0.68	2.38560681	4.84096424	-5.63867357
1.6	0.68	2.30956537	4.46186388	-5.53527252
1.7	0.68	2.24087319	4.12520301	-5.40701919
1.8	0.68	2.17776736	3.8249931	-5.25455224
1.9	0.68	2.12173583	3.55655651	-5.09191099
2.0	0.68	2.06983339	3.3147708	-4.91305867
2.1	0.68	2.02197053	3.09657158	-4.72120806
2.2	0.68	1.97842296	2.89992767	-4.52204809
2.3	0.68	1.93775904	2.71883382	-4.31481301
2.4	0.68	1.90030676	2.55530743	-4.10017294
2.5	0.68	1.865531	2.40546894	-3.88043028
0.0	0.69	5.60173309	30.9844713	2.42639723
0.1	0.69	5.40356756	27.87719969	4.72793516
0.2	0.69	5.08385098	23.97035652	7.56075488
0.3	0.69	4.70885786	20.20728213	8.6251673
0.4	0.69	4.34020356	17.05370586	2.76464821
0.5	0.69	4.0072416	14.54147168	-0.59079669
0.6	0.69	3.71810081	12.54772021	-2.59954783
0.7	0.69	3.47001078	10.94571443	-3.85066124
0.8	0.69	3.25773811	9.64387995	-4.64115255
0.9	0.69	3.07546824	8.57067289	-5.14146674
1.0	0.69	2.91818957	7.67438268	-5.45069646
1.1	0.69	2.78122509	6.91621496	-5.62676493
1.2	0.69	2.66130755	6.26899002	-5.70893154
1.3	0.69	2.55540604	5.71056303	-5.72139211
1.4	0.69	2.46144206	5.22542836	-5.6826495
1.5	0.69	2.37739205	4.79976719	-5.60515014
1.6	0.69	2.30161733	4.42380874	-5.49518978
1.7	0.69	2.23353835	4.09134711	-5.36270366
1.8	0.69	2.17160212	3.79437393	-5.20970305
1.9	0.69	2.11516795	3.5281002	-5.04185911
2.0	0.69	2.06419435	3.28892587	-4.86384345
2.1	0.69	2.01616966	3.07241175	-4.668935
2.2	0.69	1.972494	2.87618595	-4.46837569
2.3	0.69	1.93184059	2.697804	-4.25844053
2.4	0.69	1.89495259	2.53583834	-4.04579787
2.5	0.69	1.86031845	2.38698816	-3.82649325
0.0	0.7	5.58453884	30.77896536	2.54065607
0.1	0.7	5.38025769	27.60110521	4.87209533
0.2	0.7	5.05736197	23.68499645	7.70508831
0.3	0.7	4.68314399	19.95600431	7.82573075
0.4	0.7	4.31658757	16.84825406	2.26748164
0.5	0.7	3.98638976	14.3756471	-0.9091324
0.6	0.7	3.69956304	12.40975444	-2.81056828
0.7	0.7	3.45351999	10.82996941	-3.99153178
0.8	0.7	3.24262358	9.54406302	-4.73361902
0.9	0.7	3.06218524	8.48568187	-5.19799197
1.0	0.7	2.90614132	7.60138436	-5.47908189
1.1	0.7	2.77014749	6.85172039	-5.63659747
1.2	0.7	2.65109856	6.21227545	-5.70189073
1.3	0.7	2.54602852	5.65996273	-5.70417508
1.4	0.7	2.45251209	5.17949987	-5.65558849
1.5	0.7	2.36903184	4.758557	-5.56972595
1.6	0.7	2.29409365	4.38721165	-5.45619592
1.7	0.7	2.22632096	4.05775204	-5.31860984
1.8	0.7	2.16462593	3.76323947	-5.16224963
1.9	0.7	2.10851822	3.49939143	-4.99203226
2.0	0.7	2.05726469	3.26262862	-4.80874526
2.1	0.7	2.01008376	3.04795491	-4.61601917
2.2	0.7	1.9670689	2.85412557	-4.41594467
2.3	0.7	1.92665534	2.67729506	-4.2061238
2.4	0.7	1.88961963	2.51618053	-3.99234314
2.5	0.7	1.85481664	2.3685802	-3.77151296
0.0	0.71	5.56703413	30.56848792	2.656694
0.1	0.71	5.35660981	27.32321564	5.01794578
0.2	0.71	5.03115877	23.40440396	7.8464116
0.3	0.71	4.6574483	19.70817927	7.06795108
0.4	0.71	4.29313754	16.64569466	1.79289655
0.5	0.71	3.96558896	14.20965624	-1.21871842
0.6	0.71	3.68096986	12.2707975	-3.01979249
0.7	0.71	3.4370931	10.71548144	-4.12579504
0.8	0.71	3.22824132	9.44806146	-4.81890964
0.9	0.71	3.04889337	8.40184676	-5.25076716
1.0	0.71	2.89400073	7.52818406	-5.50616478
1.1	0.71	2.75919547	6.7885134	-5.64303575
1.2	0.71	2.64100819	6.1559564	-5.69519979
1.3	0.71	2.53656076	5.60990883	-5.68439109
1.4	0.71	2.44393834	5.13527603	-5.6275795
1.5	0.71	2.36089888	4.7180594	-5.53560715
1.6	0.71	2.28628393	4.35023161	-5.41597495
1.7	0.71	2.21889916	4.02388185	-5.27381849
1.8	0.71	2.15765805	3.73241338	-5.11491656
1.9	0.71	2.10178355	3.4711815	-4.94090391
2.0	0.71	2.05092079	3.23633876	-4.7574153
2.1	0.71	2.00365009	3.02247858	-4.56279139
2.2	0.71	1.96096803	2.83150497	-4.36145673
2.3	0.71	1.91940155	2.65414073	-4.14652439
2.4	0.71	1.88427243	2.49708127	-3.9386589
2.5	0.71	1.84949402	2.35013509	-3.71831794
0.0	0.72	5.54929981	30.35391224	2.77353836
0.1	0.72	5.33306721	27.0457336	5.1613298
0.2	0.72	5.00513157	23.12820392	7.98555019
0.3	0.72	4.6320564	19.46526123	6.34777954
0.4	0.72	4.26977123	16.44558114	1.33912644
0.5	0.72	3.94479363	14.04669939	-1.51005711
0.6	0.72	3.66265993	12.13771926	-3.20807522
0.7	0.72	3.42067487	10.60184982	-4.25459068
0.8	0.72	3.21366375	9.35180309	-4.90127052
0.9	0.72	3.03584999	8.31968338	-5.2983737
1.0	0.72	2.88199822	7.45616108	-5.53020194
1.1	0.72	2.74827941	6.72572044	-5.64793708
1.2	0.72	2.63090044	6.10064676	-5.68519947
1.3	0.72	2.52725545	5.56029358	-5.66488266
1.4	0.72	2.43508985	5.0905921	-5.59838043
1.5	0.72	2.35270801	4.67790596	-5.50053598
1.6	0.72	2.27849673	4.31370522	-5.3746135
1.7	0.72	2.21163748	3.99045146	-5.22992961
1.8	0.72	2.15083644	3.70230763	-5.06771382
1.9	0.72	2.09565275	3.44305477	-4.89328955
2.0	0.72	2.04471383	3.21058146	-4.70665755
2.1	0.72	1.99815191	3.00057381	-4.51102898
2.2	0.72	1.95520398	2.80959128	-4.30850846
2.3	0.72	1.91557668	2.63583974	-4.09997242
2.4	0.72	1.8789142	2.47773108	-3.88593625
2.5	0.72	1.84491446	2.33296885	-3.6679856
0.0	0.73	5.53128315	30.13438109	2.89185
0.1	0.73	5.30943706	26.76849378	5.30423524
0.2	0.73	4.97898653	22.85058325	8.12492226
0.3	0.73	4.60670173	19.2241866	5.65418048
0.4	0.73	4.24669829	16.24881014	0.90792103
0.5	0.73	3.92404934	13.88519721	-1.79033031
0.6	0.73	3.64447518	12.00420175	-3.39533366
0.7	0.73	3.4043731	10.48976351	-4.37346975
0.8	0.73	3.199258	9.25753189	-4.97719632
0.9	0.73	3.02266818	8.2378015	-5.34357914
1.0	0.73	2.8701691	7.38543047	-5.5505015
1.1	0.73	2.73738531	6.6630114	-5.65208161
1.2	0.73	2.62081476	6.04489373	-5.67592862
1.3	0.73	2.51787161	5.51134576	-5.64257543
1.4	0.73	2.4263747	5.0459559	-5.57008307
1.5	0.73	2.34455513	4.6384624	-5.46388103
1.6	0.73	2.27099056	4.27785467	-5.33493686
1.7	0.73	2.20434759	3.9579068	-5.18501066
1.8	0.73	2.14393143	3.67204535	-5.02016072
1.9	0.73	2.08885247	3.41578977	-4.84311573
2.0	0.73	2.03842317	3.18526803	-4.65507509
2.1	0.73	1.99083469	2.9772621	-4.45212131
2.2	0.73	1.9494624	2.78750671	-4.25636561
2.3	0.73	1.91008066	2.615811	-4.04713508
2.4	0.73	1.8736412	2.45886619	-3.83371377
2.5	0.73	1.83977816	2.31461621	-3.61663471
0.0	0.74	5.5130293	29.91051197	3.01105375
0.1	0.74	5.28553335	26.48838729	5.44817427
0.2	0.74	4.95292317	22.57583421	8.2629409
0.3	0.74	4.58155896	18.98804803	5.00077847
0.4	0.74	4.22389458	16.05726279	0.50166032
0.5	0.74	3.90373211	13.72747209	-2.05532795
0.6	0.74	3.62599783	11.87157664	-3.57011066
0.7	0.74	3.38845152	10.38038606	-4.4889737
0.8	0.74	3.18466772	9.16300396	-5.04952882
0.9	0.74	3.00931692	8.15646442	-5.38276692
1.0	0.74	2.85828478	7.3150323	-5.56976143
1.1	0.74	2.72643543	6.6010617	-5.65323988
1.2	0.74	2.61075784	5.99082074	-5.66269265
1.3	0.74	2.50863577	5.46248155	-5.62164223
1.4	0.74	2.41756983	5.00285762	-5.5390668
1.5	0.74	2.33628311	4.59854571	-5.42782106
1.6	0.74	2.26341517	4.24231707	-5.29456746
1.7	0.74	2.19716579	3.92529645	-5.14055771
1.8	0.74	2.13756064	3.64268497	-4.97506529
1.9	0.74	2.08146629	3.3868847	-4.79092532
2.0	0.74	2.03222155	3.15994961	-4.60476919
2.1	0.74	1.98617849	2.95309959	-4.40816957
2.2	0.74	1.9437961	2.76595792	-4.20435215
2.3	0.74	1.90436993	2.59401391	-3.99540463
2.4	0.74	1.86837937	2.43996061	-3.78219828
2.5	0.74	1.8347715	2.29778547	-3.56503426
0.0	0.75	5.49448752	29.68234958	3.13179112
0.1	0.75	5.26174467	26.21097805	5.58984426
0.2	0.75	4.92696863	22.3047533	8.39943779
0.3	0.75	4.55642332	18.75337642	4.37079189
0.4	0.75	4.20113815	15.86647316	0.10724825
0.5	0.75	3.88361112	13.57188816	-2.30978403
0.6	0.75	3.60834415	11.74392717	-3.73442408
0.7	0.75	3.37228431	10.27154414	-4.59574799
0.8	0.75	3.17041536	9.07093573	-5.11708081
0.9	0.75	2.99673667	8.07738631	-5.42229666
1.0	0.75	2.84660792	7.24611034	-5.58599907
1.1	0.75	2.71571601	6.54049318	-5.65258638
1.2	0.75	2.60083316	5.93661202	-5.65016736
1.3	0.75	2.49944508	5.41450163	-5.59932583
1.4	0.75	2.40912592	4.95957667	-5.50905162
1.5	0.75	2.32834446	4.55963361	-5.39255533
1.6	0.75	2.25562172	4.20643602	-5.25317912
1.7	0.75	2.18998163	3.89281227	-5.09665103
1.8	0.75	2.13032348	3.612887	-4.9263525
1.9	0.75	2.0759067	3.3615612	-4.74485749
2.0	0.75	2.0260804	3.13479345	-4.55503156
2.1	0.75	1.98025742	2.93022244	-4.35687142
2.2	0.75	1.93852249	2.74463059	-4.15487522
2.3	0.75	1.89907141	2.57512857	-3.94388519
2.4	0.75	1.86342233	2.42281657	-3.73158237
2.5	0.75	1.83165738	2.28215344	-3.52184255
0.0	0.76	5.47578433	29.45192433	3.25258453
0.1	0.76	5.23771027	25.9305252	5.73246859
0.2	0.76	4.9010253	22.03397078	8.53527614
0.3	0.76	4.53169296	18.52556775	3.78084002
0.4	0.76	4.17863177	15.68053098	-0.26130088
0.5	0.76	3.86348636	13.41838923	-2.55060127
0.6	0.76	3.59048968	11.61675841	-3.89214365
0.7	0.76	3.35647003	10.16462007	-4.69801789
0.8	0.76	3.1561483	8.98006527	-5.1788309
0.9	0.76	2.98395359	7.99934605	-5.45662839
1.0	0.76	2.8348202	7.17700351	-5.60006854
1.1	0.76	2.70497982	6.48037582	-5.6505768
1.2	0.76	2.5909976	5.88324072	-5.63682757
1.3	0.76	2.49016375	5.36711435	-5.5740122
1.4	0.76	2.40011275	4.91551085	-5.477272
1.5	0.76	2.32035219	4.52127798	-5.35595086
1.6	0.76	2.24819489	4.1717255	-5.21231372
1.7	0.76	2.18251891	3.86059847	-5.05094054
1.8	0.76	2.12350243	3.58345459	-4.87924415
1.9	0.76	2.0694149	3.33433151	-4.69649555
2.0	0.76	2.01924565	3.10886336	-4.50287155
2.1	0.76	1.97437319	2.90712661	-4.30624429
2.2	0.76	1.9324235	2.72299674	-4.1019581
2.3	0.76	1.8939936	2.55499468	-3.89419604
2.4	0.76	1.85787544	2.4025507	-3.68048295
2.5	0.76	1.82457297	2.262547	-3.46419169
0.0	0.77	5.45671546	29.21520122	3.37581927
0.1	0.77	5.21365969	25.65368426	5.87416716
0.2	0.77	4.87541834	21.767756	8.66800284
0.3	0.77	4.50701815	18.3005328	3.21434054
0.4	0.77	4.15617755	15.49396257	-0.62332284
0.5	0.77	3.84324924	13.2661311	-2.77892336
0.6	0.77	3.57260383	11.48994079	-4.04272297
0.7	0.77	3.34081667	10.05942496	-4.79345531
0.8	0.77	3.14178429	8.88905324	-5.23711665
0.9	0.77	2.97104908	7.92110341	-5.48829728
1.0	0.77	2.82323355	7.10988271	-5.61063409
1.1	0.77	2.69429407	6.42103452	-5.64642442
1.2	0.77	2.58111806	5.83057172	-5.62131934
1.3	0.77	2.48112929	5.31977472	-5.55089576
1.4	0.77	2.39208854	4.87424152	-5.44806465
1.5	0.77	2.3122999	4.48304109	-5.31843988
1.6	0.77	2.24055902	4.13684633	-5.17104822
1.7	0.77	2.17569351	3.82917636	-5.00823558
1.8	0.77	2.11675196	3.55429388	-4.83293812
1.9	0.77	2.06300959	3.30803839	-4.64784507
2.0	0.77	2.01372857	3.08541914	-4.45513521
2.1	0.77	1.96847655	2.88407933	-4.25620037
2.2	0.77	1.92677185	2.70153698	-4.0516299
2.3	0.77	1.88695451	2.53368224	-3.83755518
2.4	0.77	1.85262958	2.38414615	-3.62991621
2.5	0.77	1.8195228	2.24515963	-3.41458404
0.0	0.78	5.43747253	28.97723275	3.49940205
0.1	0.78	5.18957491	25.3749447	6.01503252
0.2	0.78	4.84987478	21.50443364	8.79964567
0.3	0.78	4.48230971	18.07674281	2.67075792
0.4	0.78	4.13383119	15.31354319	-0.95649949
0.5	0.78	3.82361961	13.11723215	-2.99907743
0.6	0.78	3.55514021	11.36690705	-4.18428232
0.7	0.78	3.32486884	9.95429296	-4.88420609
0.8	0.78	3.12796366	8.80136453	-5.29207373
0.9	0.78	2.95845905	7.84503114	-5.51661725
1.0	0.78	2.81163239	7.04285458	-5.61981407
1.1	0.78	2.6837136	6.36190824	-5.64198885
1.2	0.78	2.57136704	5.77839081	-5.60437147
1.3	0.78	2.47196109	5.27327727	-5.52542109
1.4	0.78	2.38354367	4.83240756	-5.41570482
1.5	0.78	2.3043243	4.44480711	-5.2819168
1.6	0.78	2.23300036	4.10226001	-5.12981719
1.7	0.78	2.16926308	3.8005669	-4.96469129
1.8	0.78	2.11005962	3.52581836	-4.78642435
1.9	0.78	2.05655895	3.28098419	-4.60031788
2.0	0.78	2.00762178	3.06081731	-4.40623081
2.1	0.78	1.96257584	2.86117619	-4.20642712
2.2	0.78	1.92096953	2.68020993	-4.0006521
2.3	0.78	1.8826238	2.5157163	-3.79136875
2.4	0.78	1.84745125	2.36577116	-3.58037663
2.5	0.78	1.81456897	2.22835642	-3.3653422
0.0	0.79	5.41809615	28.7370709	3.62279031
0.1	0.79	5.16549036	25.09853674	6.15473244
0.2	0.79	4.82393871	21.24075808	8.5727829
0.3	0.79	4.45785387	17.85757446	2.15689588
0.4	0.79	4.11182316	15.13557439	-1.27740851
0.5	0.79	3.80391474	12.97059345	-3.20651044
0.6	0.79	3.53752307	11.24456151	-4.31727022
0.7	0.79	3.30896575	9.84987705	-4.96952564
0.8	0.79	3.11387735	8.71241121	-5.34394893
0.9	0.79	2.94562671	7.76818542	-5.54290012
1.0	0.79	2.80023231	6.97722912	-5.62742241
1.1	0.79	2.67318102	6.30436963	-5.63426608
1.2	0.79	2.5616323	5.72728549	-5.5864478
1.3	0.79	2.46292069	5.22712	-5.49961505
1.4	0.79	2.37510329	4.79070133	-5.38337525
1.5	0.79	2.2964975	4.4076585	-5.24474225
1.6	0.79	2.22565789	4.06848432	-5.0886768
1.7	0.79	2.16152519	3.766942	-4.91929731
1.8	0.79	2.10336997	3.49650724	-4.74120951
1.9	0.79	2.05030646	3.25522473	-4.55231545
2.0	0.79	2.00147164	3.03623103	-4.35783399
2.1	0.79	1.95680336	2.83928642	-4.15651045
2.2	0.79	1.91551965	2.65953399	-3.95157681
2.3	0.79	1.87739047	2.49621906	-3.74262384
2.4	0.79	1.84223209	2.34762472	-3.53079661
2.5	0.79	1.809528	2.2111732	-3.31662521
0.0	0.8	5.39838161	28.49136011	3.74820776
0.1	0.8	5.14131548	24.82114647	6.29426629
0.2	0.8	4.7987045	20.98221993	7.75482563
0.3	0.8	4.43379928	17.64278327	1.66701853
0.4	0.8	4.08972289	14.95749255	-1.58844451
0.5	0.8	3.78430965	12.82640851	-3.40059555
0.6	0.8	3.52024392	11.12333946	-4.44765284
0.7	0.8	3.29389829	9.75004807	-5.05021095
0.8	0.8	3.10004999	8.62684135	-5.38910625
0.9	0.8	2.93327112	7.69420586	-5.5663195
1.0	0.8	2.78865517	6.91094672	-5.63360361
1.1	0.8	2.66267625	6.2463499	-5.62663063
1.2	0.8	2.55188708	5.67543086	-5.56896327
1.3	0.8	2.45396716	5.18131201	-5.47326845
1.4	0.8	2.36668731	4.75025503	-5.34980326
1.5	0.8	2.28857109	4.37046491	-5.20721506
1.6	0.8	2.21806304	4.03415561	-5.04707444
1.7	0.8	2.15449185	3.7358285	-4.87567865
1.8	0.8	2.09695152	3.46904065	-4.69634313
1.9	0.8	2.04361381	3.22925034	-4.50311642
2.0	0.8	1.99534208	3.01215294	-4.30869259
2.1	0.8	1.95064834	2.8163177	-4.10634274
2.2	0.8	1.90991806	2.63902326	-3.90182713
2.3	0.8	1.87215306	2.4775182	-3.69338293
2.4	0.8	1.83681099	2.32952478	-3.48084125
2.5	0.8	1.8037626	2.19294293	-3.26586773
0.0	0.81	5.37855523	28.24460674	3.87326526
0.1	0.81	5.11710904	24.54492181	6.43297912
0.2	0.81	4.7734369	20.72639086	6.97442281
0.3	0.81	4.40981374	17.43134794	1.20030636
0.4	0.81	4.06800586	14.78446488	-1.88075541
0.5	0.81	3.76481637	12.68184881	-3.59236383
0.6	0.81	3.50304831	11.00565104	-4.5666223
0.7	0.81	3.27862083	9.64975792	-5.12576948
0.8	0.81	3.08587612	8.5391735	-5.43394087
0.9	0.81	2.9205688	7.61960959	-5.58627013
1.0	0.81	2.77735301	6.8469766	-5.63603971
1.1	0.81	2.65211614	6.18969073	-5.61619365
1.2	0.81	2.54223374	5.62508261	-5.54846849
1.3	0.81	2.44493936	5.13621602	-5.44577147
1.4	0.81	2.35829923	4.70912179	-5.31734387
1.5	0.81	2.28064751	4.33330621	-5.16912666
1.6	0.81	2.21072218	4.00107265	-5.00594493
1.7	0.81	2.1473203	3.70501482	-4.83104775
1.8	0.81	2.08972932	3.44028018	-4.64691098
1.9	0.81	2.03684334	3.20235496	-4.45460679
2.0	0.81	1.98939124	2.98876465	-4.26031438
2.1	0.81	1.9451964	2.79475216	-4.05889944
2.2	0.81	1.90442171	2.61841145	-3.85349478
2.3	0.81	1.86675489	2.45812946	-3.64458944
2.4	0.81	1.83266623	2.31210657	-3.43605593
2.5	0.81	1.79994049	2.17792787	-3.22207388
0.0	0.82	5.35844852	27.99407106	3.99983612
0.1	0.82	5.09280804	24.27006224	6.57154229
0.2	0.82	4.74835297	20.47384722	6.22735044
0.3	0.82	4.38591887	17.22172129	0.75350005
0.4	0.82	4.04648003	14.61498786	-2.15614898
0.5	0.82	3.74560907	12.54279589	-3.76802193
0.6	0.82	3.48577959	10.88687311	-4.68260858
0.7	0.82	3.26312048	9.55051385	-5.19546984
0.8	0.82	3.07248232	8.45580301	-5.47468581
0.9	0.82	2.90831535	7.54710134	-5.60470277
1.0	0.82	2.76597976	6.78291969	-5.63763252
1.1	0.82	2.64186447	6.1335389	-5.60602574
1.2	0.82	2.5326413	5.57528398	-5.52802906
1.3	0.82	2.43613679	5.09180598	-5.418249
1.4	0.82	2.34999335	4.66880541	-5.28370208
1.5	0.82	2.27348141	4.29798128	-5.13364741
1.6	0.82	2.20317109	3.96792768	-4.96376628
1.7	0.82	2.1404624	3.67502551	-4.78714698
1.8	0.82	2.08336011	3.41284817	-4.60237341
1.9	0.82	2.03118757	3.17746845	-4.40997567
2.0	0.82	1.98334195	2.96505068	-4.2123456
2.1	0.82	1.93933388	2.7722828	-4.01058649
2.2	0.82	1.89832544	2.59893544	-3.80170853
2.3	0.82	1.86140515	2.43962137	-3.59574359
2.4	0.82	1.82680381	2.29375036	-3.38594546
2.5	0.82	1.79476136	2.16104997	-3.17375261
0.0	0.83	5.33823922	27.74232892	4.12602484
0.1	0.83	5.06862702	23.99696766	6.70835682
0.2	0.83	4.72328833	20.22446314	5.51537578
0.3	0.83	4.36211126	17.01532901	0.32665115
0.4	0.83	4.02491311	14.44557414	-2.42481001
0.5	0.83	3.7264967	12.40357039	-3.93923142
0.6	0.83	3.46886097	10.77235731	-4.78863141
0.7	0.83	3.24802373	9.45246815	-5.26386621
0.8	0.83	3.0587538	8.37189602	-5.51187924
0.9	0.83	2.89579769	7.47465699	-5.61889806
1.0	0.83	2.75474026	6.71933992	-5.63878361
1.1	0.83	2.63138933	6.07728581	-5.59332013
1.2	0.83	2.52308497	5.5252966	-5.50765631
1.3	0.83	2.42711457	5.04667083	-5.39025094
1.4	0.83	2.34169097	4.62942053	-5.24914651
1.5	0.83	2.26508269	4.26101121	-5.09314041
1.6	0.83	2.19601832	3.93479592	-4.9233859
1.7	0.83	2.13355189	3.64494392	-4.74375979
1.8	0.83	2.07664309	3.38482739	-4.55667404
1.9	0.83	2.02489955	3.15213558	-4.36312167
2.0	0.83	1.97726641	2.94121103	-4.16473159
2.1	0.83	1.93477849	2.75040296	-3.96898976
2.2	0.83	1.89333727	2.57788928	-3.75648514
2.3	0.83	1.85608482	2.4198945	-3.54847448
2.4	0.83	1.82033286	2.27632978	-3.3306567
2.5	0.83	1.78568577	2.13894642	-3.1116724
0.0	0.84	5.31781449	27.48881436	4.25306601
0.1	0.84	5.0443903	23.72435926	6.8446342
0.2	0.84	4.69775143	19.97520068	4.83864548
0.3	0.84	4.3386992	16.81467752	-0.07339766
0.4	0.84	4.00347698	14.27936007	-2.67575156
0.5	0.84	3.70734769	12.26622028	-4.09983679
0.6	0.84	3.45189555	10.65753764	-4.89191638
0.7	0.84	3.23299492	9.35720086	-5.32398404
0.8	0.84	3.04534073	8.28997505	-5.54583493
0.9	0.84	2.88361524	7.4028882	-5.63421913
1.0	0.84	2.74352766	6.65783106	-5.63456314
1.1	0.84	2.62113143	6.02267157	-5.5799795
1.2	0.84	2.51365123	5.47719335	-5.48488362
1.3	0.84	2.41825651	5.00325307	-5.3601814
1.4	0.84	2.33334312	4.58931116	-5.21528724
1.5	0.84	2.25735293	4.22504349	-5.05531587
1.6	0.84	2.18875338	3.90270752	-4.88174073
1.7	0.84	2.12659165	3.61482302	-4.70027
1.8	0.84	2.07014939	3.35808871	-4.51077632
1.9	0.84	2.01828112	3.12653407	-4.31510995
2.0	0.84	1.97108466	2.91755546	-4.11669061
2.1	0.84	1.92821421	2.72919649	-3.91637818
2.2	0.84	1.8877794	2.55759213	-3.70866541
2.3	0.84	1.84666832	2.39486008	-3.48558593
2.4	0.84	1.81653007	2.25840105	-3.29112337
2.5	0.84	1.7852969	2.12772858	-3.08311866
0.0	0.85	5.29726718	27.23315298	4.38015201
0.1	0.85	5.02011081	23.45408233	6.98046751
0.2	0.85	4.67329167	19.73525472	4.19360656
0.3	0.85	4.31531621	16.61356648	-0.46416867
0.4	0.85	3.98248227	14.1167722	-2.91743713
0.5	0.85	3.68862391	12.13276341	-4.25205062
0.6	0.85	3.4350822	10.54523273	-4.98803815
0.7	0.85	3.21798064	9.2611198	-5.38317164
0.8	0.85	3.03175383	8.20827943	-5.57581284
0.9	0.85	2.87131523	7.33241715	-5.64513401
1.0	0.85	2.73234829	6.59542221	-5.63231936
1.1	0.85	2.61088472	5.9677179	-5.56597112
1.2	0.85	2.50407342	5.42814524	-5.46140498
1.3	0.85	2.40954206	4.96000999	-5.33100772
1.4	0.85	2.32517266	4.55016013	-5.18117554
1.5	0.85	2.24960839	4.18973596	-5.01609688
1.6	0.85	2.18146333	3.8702308	-4.8406072
1.7	0.85	2.11954256	3.58575668	-4.65699505
1.8	0.85	2.06315351	3.33160672	-4.46314298
1.9	0.85	2.01165068	3.10053997	-4.26766141
2.0	0.85	1.96570342	2.894852	-4.07226776
2.1	0.85	1.92213653	2.7075418	-3.8672324
2.2	0.85	1.88234952	2.53773562	-3.6615287
2.3	0.85	1.845192	2.38217847	-3.45236836
2.4	0.85	1.8121654	2.24192122	-3.24711092
2.5	0.85	1.77976053	2.11130732	-3.03374578
0.0	0.86	5.27659722	26.97772883	4.50714095
0.1	0.86	4.99577454	23.1828607	7.11606886
0.2	0.86	4.64857764	19.4967963	3.58177947
0.3	0.86	4.2924292	16.41955744	-0.82841389
0.4	0.86	3.96131042	13.9552749	-3.14534482
0.5	0.86	3.66980512	11.99860252	-4.39760745
0.6	0.86	3.41853172	10.43508436	-5.07814163
0.7	0.86	3.20301386	9.1674386	-5.43701722
0.8	0.86	3.01840699	8.12793969	-5.60456739
0.9	0.86	2.85927893	7.26294672	-5.65355902
1.0	0.86	2.72128639	6.53432331	-5.6280866
1.1	0.86	2.60072057	5.91435735	-5.54999428
1.2	0.86	2.49461169	5.37986309	-5.43769487
1.3	0.86	2.40091806	4.9178678	-5.30107657
1.4	0.86	2.31699411	4.51198241	-5.14523147
1.5	0.86	2.24246759	4.15554866	-4.97967129
1.6	0.86	2.17415991	3.83783596	-4.7994201
1.7	0.86	2.11326488	3.55638507	-4.61473238
1.8	0.86	2.05705692	3.3036501	-4.42093033
1.9	0.86	2.00616861	3.07691599	-4.22414417
2.0	0.86	1.96090167	2.87613111	-4.02796485
2.1	0.86	1.91647671	2.68649067	-3.82034366
2.2	0.86	1.87690156	2.51785468	-3.61449704
[truncated: 4,241 more rows]
