# Supplementary material for: Investment incentive reduced by climate damages can be restored by optimal policy
Source: Nat Commun. 2021 May 31;12:3245. doi: 10.1038/s41467-021-23547-5 (PMC8167106; doi:10.1038/s41467-021-23547-5)
Supplement: Supplementary file 1 — Source Data [file 41467_2021_23547_MOESM1_ESM.zip › mitigation.csv]

year	produc	miu	miufix	Invcumncc	Invcumfix	Invcumopt	direct damage fix	climateeffect	totalincomeloss	TATM	tatmfix
2010	0.999810	0.348288	0.346742	16.745654	16.684297	16.257954	0.011954	0.232971	0.235741	0.800000	0.800000
2011	0.999420	0.354508	0.353296	34.078271	33.941998	33.077597	0.038136	0.283630	0.346448	0.823390	0.823388
2012	0.999030	0.361048	0.360138	52.008110	51.782352	50.467584	0.065418	0.338028	0.457367	0.846760	0.846764
2013	0.998650	0.367879	0.367243	70.545755	70.214838	68.436889	0.094090	0.396547	0.569117	0.870110	0.870124
2014	0.998280	0.374979	0.374591	89.702057	89.249121	86.994757	0.124406	0.459549	0.682298	0.893440	0.893462
2015	0.997900	0.382327	0.382164	109.488097	108.895007	106.150659	0.156596	0.527380	0.797492	0.916740	0.916774
2016	0.997510	0.389903	0.389945	129.915147	129.162415	125.914259	0.190869	0.600378	0.915264	0.940000	0.940054
2017	0.997130	0.397693	0.397921	150.994646	150.061348	146.295389	0.227414	0.678869	1.036152	0.963220	0.963297
2018	0.996740	0.405682	0.406079	172.738178	171.601878	167.304028	0.266408	0.763180	1.160675	0.986400	0.986498
2019	0.996340	0.413858	0.414409	195.157453	193.794125	188.950288	0.308016	0.853629	1.289330	1.009540	1.009653
2020	0.995940	0.422210	0.422902	218.264298	216.648243	211.244398	0.352392	0.950536	1.422592	1.032610	1.032757
2021	0.995530	0.430729	0.431551	242.070641	240.174392	234.196619	0.399763	1.054298	1.561003	1.055630	1.055804
2022	0.995110	0.439402	0.440343	266.588504	264.382733	257.817275	0.450329	1.165283	1.705041	1.078580	1.078789
2023	0.994690	0.448222	0.449272	291.829994	289.283459	282.116854	0.504137	1.283721	1.855053	1.101470	1.101707
2024	0.994260	0.457181	0.458334	317.807299	314.886762	307.105938	0.561311	1.409928	2.011432	1.124270	1.124551
2025	0.993820	0.466276	0.467523	344.532682	341.202835	332.795201	0.621970	1.544217	2.174557	1.147000	1.147317
2026	0.993370	0.475501	0.476836	372.018474	368.241835	359.195302	0.686317	1.686993	2.344897	1.169640	1.169998
2027	0.992920	0.484847	0.486263	400.277073	396.013858	386.316832	0.754685	1.838769	2.522968	1.192190	1.192588
2028	0.992460	0.494309	0.495802	429.320940	424.529045	414.170667	0.826926	1.999619	2.708898	1.214640	1.215080
2029	0.991990	0.503886	0.505451	459.162593	453.797522	442.767766	0.903136	2.169851	2.902998	1.236980	1.237469
2030	0.991510	0.513575	0.515209	489.814609	483.829381	472.119102	0.983450	2.349820	3.105645	1.259220	1.259747
2031	0.991020	0.523368	0.525064	521.289615	514.634576	502.235381	1.068434	2.540275	3.317505	1.281330	1.281906
2032	0.990530	0.533262	0.535018	553.600294	546.223154	533.127764	1.157706	2.741078	3.538475	1.303320	1.303941
2033	0.990040	0.543256	0.545070	586.759375	578.605135	564.807497	1.251332	2.952526	3.768805	1.325180	1.325844
2034	0.989530	0.553352	0.555220	620.779634	611.790423	597.285539	1.349734	3.175270	4.009145	1.346900	1.347606
2035	0.989020	0.563541	0.565459	655.673894	645.788880	630.572981	1.453042	3.409639	4.259693	1.368470	1.369220
2036	0.988500	0.573822	0.575789	691.455020	680.610437	664.681274	1.560937	3.655571	4.520387	1.389880	1.390679
2037	0.987980	0.584196	0.586209	728.135919	716.264934	699.621676	1.673688	3.913572	4.791727	1.411130	1.411973
2038	0.987450	0.594656	0.596712	765.729538	752.762072	735.405254	1.791818	4.184348	5.074220	1.432210	1.433095
2039	0.986920	0.605203	0.607300	804.248862	790.111686	772.043671	1.914685	4.467535	5.367519	1.453110	1.454035
2040	0.986390	0.615838	0.617974	843.706911	828.323501	809.548279	2.042636	4.763722	5.672210	1.473820	1.474786
2041	0.985850	0.626553	0.628726	884.116745	867.407106	847.930294	2.176146	5.073563	5.988701	1.494340	1.495337
2042	0.985310	0.637350	0.639559	925.491452	907.372257	887.201598	2.314438	5.396569	6.316530	1.514650	1.515681
2043	0.984760	0.648233	0.650474	967.844156	948.228486	927.373334	2.458266	5.733734	6.656694	1.534740	1.535808
2044	0.984210	0.659193	0.661464	1011.188011	989.985358	968.457113	2.607423	6.085048	7.008924	1.554610	1.555707
2045	0.983660	0.670234	0.672535	1055.536201	1032.652549	1010.464843	2.761344	6.450229	7.373082	1.574250	1.575371
2046	0.983110	0.681347	0.683674	1100.901938	1076.239362	1053.407473	2.921440	6.830808	7.750358	1.593640	1.594789
2047	0.982560	0.692537	0.694889	1147.298461	1120.755452	1097.297179	3.086149	7.225558	8.139619	1.612780	1.613951
2048	0.982010	0.703806	0.706181	1194.739034	1166.210166	1142.144993	3.256526	7.635762	8.542188	1.631650	1.632847
2049	0.981460	0.715149	0.717545	1243.236947	1212.612978	1187.962714	3.431992	8.061037	8.957380	1.650260	1.651467
2050	0.980910	0.726570	0.728985	1292.805512	1259.973319	1234.761745	3.612528	8.501639	9.385677	1.668580	1.669800
2051	0.980360	0.738061	0.740492	1343.458064	1308.300509	1282.553359	3.798526	8.958099	9.827272	1.686610	1.687837
2052	0.979810	0.749628	0.752074	1395.207959	1357.604042	1331.349121	3.989072	9.429817	10.281870	1.704330	1.705567
2053	0.979270	0.761264	0.763722	1448.068571	1407.893131	1381.159802	4.185241	9.917963	10.750287	1.721740	1.722979
2054	0.978730	0.772975	0.775443	1502.053294	1459.177306	1431.996843	4.385540	10.421390	11.231757	1.738830	1.740061
2055	0.978200	0.784753	0.787227	1557.175539	1511.465736	1483.870519	4.591364	10.941552	11.727398	1.755580	1.756804
2056	0.977670	0.796607	0.799085	1613.448732	1564.767948	1536.791757	4.801045	11.477145	12.236363	1.771980	1.773197
2057	0.977140	0.808528	0.811006	1670.886315	1619.093144	1590.770303	5.015834	12.029468	12.759667	1.788030	1.789227
2058	0.976630	0.820526	0.823001	1729.501744	1674.450795	1645.816043	5.234396	12.597544	13.296879	1.803710	1.804883
2059	0.976120	0.832593	0.835060	1789.308485	1730.850226	1701.938098	5.457274	13.181985	13.848425	1.819000	1.820155
2060	0.975620	0.844740	0.847193	1850.320018	1788.300790	1759.144597	5.684073	13.782721	14.414889	1.833910	1.835030
2061	0.975130	0.856962	0.859396	1912.549831	1846.812034	1817.443823	5.913951	14.399039	14.995529	1.848400	1.849496
2062	0.974640	0.869268	0.871673	1976.011423	1906.393117	1876.841172	6.148188	15.032476	15.592683	1.862490	1.863543
2063	0.974170	0.881656	0.884025	2040.718300	1967.053735	1937.342798	6.384521	15.680985	16.204725	1.876140	1.877156
2064	0.973710	0.894121	0.896442	2106.683972	2028.803204	1998.952023	6.624448	16.346044	16.833591	1.889360	1.890325
2065	0.973260	0.906678	0.908937	2173.921958	2091.651062	2061.670627	6.866730	17.026819	17.479689	1.902120	1.903037
2066	0.972830	0.919323	0.921506	2242.445778	2155.607096	2125.499073	7.110306	17.722360	18.142913	1.914410	1.915278
2067	0.972400	0.932056	0.934140	2312.268958	2220.680610	2190.433325	7.357101	18.434537	18.826231	1.926230	1.927037
2068	0.971990	0.944892	0.946855	2383.405022	2286.881394	2256.467313	7.604740	19.161468	19.529698	1.937550	1.938299
2069	0.971610	0.957835	0.959646	2455.867496	2354.219355	2323.591362	7.852692	19.902688	20.254541	1.948370	1.949053
2070	0.971230	0.970884	0.972507	2529.669906	2422.704057	2391.789586	8.102342	20.659537	21.004272	1.958660	1.959283
2071	0.970870	0.984063	0.985453	2604.825775	2492.345356	2461.040809	8.352019	21.430838	21.780849	1.968420	1.968976
2072	0.970530	0.997378	0.998481	2681.348622	2563.153322	2531.317357	8.600826	22.215762	22.586736	1.977640	1.978119
2073	0.970210	1.000000	1.000000	2759.251963	2635.204676	2602.824067	8.848353	22.755102	23.184102	1.986280	1.986696
2074	0.969910	1.000000	1.000000	2838.549306	2708.522693	2675.623366	9.096732	23.256498	23.717798	1.994380	1.994729
2075	0.969630	1.000000	1.000000	2919.254153	2783.122784	2749.728951	9.344063	23.750472	24.237357	2.001960	2.002244
2076	0.969360	1.000000	1.000000	3001.379998	2859.020287	2825.154668	9.590362	24.237275	24.743855	2.009040	2.009266
2077	0.969110	1.000000	1.000000	3084.940325	2936.230460	2901.914441	9.835648	24.717147	25.238325	2.015650	2.015817
2078	0.968880	1.000000	1.000000	3169.948606	3014.768491	2980.022258	10.079944	25.190320	25.721691	2.021810	2.021922
2079	0.968660	1.000000	1.000000	3256.418301	3094.649129	3059.490854	10.324693	25.658440	26.196186	2.027540	2.027602
2080	0.968460	1.000000	1.000000	3344.362858	3175.887402	3140.334173	10.568503	26.120356	26.661366	2.032860	2.032877
2081	0.968270	1.000000	1.000000	3433.795708	3258.498282	3222.566260	10.811341	26.576216	27.117814	2.037800	2.037769
2082	0.968090	1.000000	1.000000	3524.730267	3342.496674	3306.201173	11.053239	27.026218	27.566128	2.042370	2.042296
2083	0.967930	1.000000	1.000000	3617.179932	3427.897410	3391.252984	11.294229	27.470558	28.006848	2.046600	2.046478
2084	0.967780	1.000000	1.000000	3711.158083	3514.715254	3477.735762	11.534347	27.909425	28.440463	2.050490	2.050332
2085	0.967640	1.000000	1.000000	3806.678079	3602.964903	3565.663573	11.773629	28.343003	28.867421	2.054070	2.053875
2086	0.967520	1.000000	1.000000	3903.753257	3692.660980	3655.050478	12.012115	28.771473	29.288127	2.057360	2.057125
2087	0.967400	1.000000	1.000000	4002.396932	3783.817863	3745.909795	12.250537	29.195706	29.703726	2.060370	2.060097
2088	0.967290	1.000000	1.000000	4102.622395	3876.449996	3838.255405	12.488388	29.615349	30.113958	2.063110	2.062806
2089	0.967190	1.000000	1.000000	4204.442910	3970.571801	3932.101256	12.725517	30.030380	30.519023	2.065600	2.065267
2090	0.967110	1.000000	1.000000	4307.871716	4066.197627	4027.461238	12.961971	30.440965	30.919206	2.067860	2.067495
2091	0.967030	1.000000	1.000000	4412.922022	4163.341756	4124.349188	13.197798	30.847264	31.314779	2.069890	2.069502
2092	0.966950	1.000000	1.000000	4519.607009	4262.018398	4222.778864	13.433047	31.249438	31.705995	2.071720	2.071301
2093	0.966890	1.000000	1.000000	4627.939828	4362.241689	4322.763947	13.667770	31.647644	32.093098	2.073350	2.072906
2094	0.966830	1.000000	1.000000	4737.933594	4464.025695	4424.318017	13.902018	32.042037	32.476322	2.074790	2.074328
2095	0.966780	1.000000	1.000000	4849.601393	4567.384407	4527.454555	14.135844	32.432771	32.855895	2.076060	2.075577
2096	0.966740	1.000000	1.000000	4962.956273	4672.331742	4632.186911	14.369304	32.819996	33.232036	2.077170	2.076666
2097	0.966700	1.000000	1.000000	5078.011248	4778.881543	4738.528315	14.602452	33.203864	33.604968	2.078130	2.077605
2098	0.966670	1.000000	1.000000	5194.779292	4887.047575	4846.491815	14.835345	33.584522	33.974909	2.078950	2.078403
2099	0.966650	1.000000	1.000000	5313.273344	4996.843527	4956.090310	15.068040	33.962117	34.342080	2.079630	2.079071
2100	0.966620	1.000000	1.000000	5433.506298	5108.283011	5067.336473	15.300595	34.336797	34.706707	2.080190	2.079617
