# Supplementary material for: Investment incentive reduced by climate damages can be restored by optimal policy
Source: Nat Commun. 2021 May 31;12:3245. doi: 10.1038/s41467-021-23547-5 (PMC8167106; doi:10.1038/s41467-021-23547-5)
Supplement: Supplementary file 1 — Source Data [file 41467_2021_23547_MOESM1_ESM.zip › readme.txt]

Figure 2
--------
Files: baseline.csv convergence.csv

Subfigure a: baseline.csv, column "phi"
Subfigure b: baseline.csv, column "produc"
Subfigure c: baseline.csv, column "s"
Subfigure d: convergence.csv, column "phidiff"


Figure 3
--------
File: baseline.csv

Subfigure a Unadjusted investment rate: column "sfix"
Subfigure a Optimal investment rate: column "s"


Figure 4
--------
Files: mitigation.csv baseline.csv

Subfigure a No climate damages: baseline.csv, column "Invcumncc"
Subfigure a Unadjusted investment rate: baseline.csv, column "Invcumfix"
Subfigure a Optimal investment rate: baseline.csv, column "Invcumopt"

Subfigure b Direct damage costs: baseline.csv, column "direct damage fix"
Subfigure b Direct climate effect on growth: baseline.csv, column "climateeffect"
Subfigure b Additional investment effect: baseline.csv, column "totalincomeloss"

Subfigure c No climate damages: mitigation.csv, column "Invcumncc"
Subfigure c Unadjusted investment rate: mitigation.csv, column "Invcumfix"
Subfigure c Optimal investment rate: mitigation.csv, column "Invcumopt"

Subfigure d Direct damage costs: mitigation.csv, column "direct damage fix"
Subfigure d Mitigation costs: mitigation.csv, column "damageplusabatefix"
Subfigure d Direct climate effect on growth: mitigation.csv, column "climateeffect"
Subfigure d Additional investment effect: mitigation.csv, column "totalincomeloss"


Figure 5
--------
Shading: uncertainty.csv (ensemble over columns "time_pref" and "elasmu")
Red curves: fig5.csv

a: column "income_loss_perc"
b: column "growth_effect_perc_income"
c: column "inveffect_perc_income"


Figure 6
--------
File: fig6.csv

Axes Devaluation of future consumption: column "x"
Axes Valuation parameter of additional consumption: column "y"

Subfigure a Color values: column "z1"
Subfigure b Color values: column "z2"
Subfigure c Color values: column "z3"


Figure 7
--------
Files: mitigation.csv baseline.csv

Subfigure a Unadjusted investment rate: mitigation.csv, column "miufix"
Subfigure a Optimal investment rate: mitigation.csv, column "miu"

Subfigure b Unadjusted investment rate (optimal emission red.): mitigation.csv, column "tatmfix"
Subfigure b Unadjusted investment rate (no emission red.): baseline.csv, column "tatmfix"
Subfigure b Optimal investment rate (optimal emission red.): mitigation.csv, column "TATM"
Subfigure b Optimal investment rate (no emission red.): baseline.csv, column "TATM"

Subfigure c Optimal emission reduction: mitigation.csv, column "produc"
Subfigure c No emission reduction: baseline, column "produc"
