# Supplementary material for: Investment incentive reduced by climate damages can be restored by optimal policy
Source: Nat Commun. 2021 May 31;12:3245. doi: 10.1038/s41467-021-23547-5 (PMC8167106; doi:10.1038/s41467-021-23547-5)
Supplement: Supplementary file 1 — Source Data [file 41467_2021_23547_MOESM1_ESM.zip › uncertainty.csv]

year	income_loss_perc	growth_effect_perc_income	inveffect_perc_income	time_pref	elasmu
2010	0.02	0.00	0.00	0.0	1.00
2011	5.00	4.95	4.95	0.0	1.00
2012	9.61	9.52	9.52	0.0	1.00
2013	13.52	13.40	13.39	0.0	1.00
2014	16.73	16.58	16.57	0.0	1.00
2015	19.38	19.19	19.18	0.0	1.00
2016	21.56	21.34	21.31	0.0	1.00
2017	23.36	23.10	23.07	0.0	1.00
2018	24.87	24.56	24.52	0.0	1.00
2019	26.13	25.78	25.73	0.0	1.00
2020	27.20	26.81	26.75	0.0	1.00
2021	28.12	27.68	27.62	0.0	1.00
2022	28.92	28.44	28.36	0.0	1.00
2023	29.63	29.10	29.01	0.0	1.00
2024	30.26	29.68	29.58	0.0	1.00
2025	30.85	30.21	30.09	0.0	1.00
2026	31.38	30.69	30.56	0.0	1.00
2027	31.88	31.13	30.98	0.0	1.00
2028	32.36	31.54	31.38	0.0	1.00
2029	32.81	31.93	31.75	0.0	1.00
2030	33.25	32.30	32.10	0.0	1.00
2031	33.67	32.65	32.43	0.0	1.00
2032	34.08	32.99	32.75	0.0	1.00
2033	34.48	33.31	33.06	0.0	1.00
2034	34.87	33.63	33.35	0.0	1.00
2035	35.26	33.93	33.63	0.0	1.00
2036	35.64	34.23	33.91	0.0	1.00
2037	36.02	34.52	34.17	0.0	1.00
2038	36.39	34.80	34.43	0.0	1.00
2039	36.76	35.08	34.68	0.0	1.00
2040	37.13	35.35	34.92	0.0	1.00
2041	37.49	35.61	35.15	0.0	1.00
2042	37.85	35.86	35.38	0.0	1.00
2043	38.20	36.11	35.59	0.0	1.00
2044	38.55	36.36	35.80	0.0	1.00
2045	38.90	36.59	36.01	0.0	1.00
2046	39.25	36.82	36.20	0.0	1.00
2047	39.59	37.05	36.39	0.0	1.00
2048	39.93	37.26	36.57	0.0	1.00
2049	40.27	37.48	36.74	0.0	1.00
2050	40.61	37.68	36.90	0.0	1.00
2051	40.94	37.88	37.06	0.0	1.00
2052	41.27	38.07	37.21	0.0	1.00
2053	41.59	38.26	37.35	0.0	1.00
2054	41.92	38.44	37.49	0.0	1.00
2055	42.24	38.61	37.61	0.0	1.00
2056	42.56	38.78	37.73	0.0	1.00
2057	42.87	38.94	37.84	0.0	1.00
2058	43.18	39.10	37.94	0.0	1.00
2059	43.49	39.24	38.04	0.0	1.00
2060	43.80	39.39	38.13	0.0	1.00
2061	44.10	39.52	38.20	0.0	1.00
2062	44.41	39.65	38.28	0.0	1.00
2063	44.70	39.77	38.34	0.0	1.00
2064	45.00	39.89	38.39	0.0	1.00
2065	45.29	40.00	38.44	0.0	1.00
2066	45.58	40.10	38.48	0.0	1.00
2067	45.86	40.20	38.51	0.0	1.00
2068	46.15	40.29	38.54	0.0	1.00
2069	46.43	40.38	38.55	0.0	1.00
2070	46.71	40.46	38.56	0.0	1.00
2071	46.98	40.53	38.56	0.0	1.00
2072	47.25	40.60	38.55	0.0	1.00
2073	47.52	40.66	38.54	0.0	1.00
2074	47.79	40.71	38.52	0.0	1.00
2075	48.05	40.76	38.49	0.0	1.00
2076	48.31	40.80	38.45	0.0	1.00
2077	48.56	40.84	38.40	0.0	1.00
2078	48.82	40.87	38.35	0.0	1.00
2079	49.07	40.90	38.29	0.0	1.00
2080	49.32	40.92	38.22	0.0	1.00
2081	49.56	40.93	38.15	0.0	1.00
2082	49.81	40.94	38.07	0.0	1.00
2083	50.05	40.95	37.98	0.0	1.00
2084	50.28	40.94	37.89	0.0	1.00
2085	50.52	40.94	37.79	0.0	1.00
2086	50.75	40.93	37.68	0.0	1.00
2087	50.98	40.91	37.56	0.0	1.00
2088	51.20	40.89	37.44	0.0	1.00
2089	51.42	40.86	37.31	0.0	1.00
2090	51.64	40.83	37.18	0.0	1.00
2091	51.86	40.80	37.04	0.0	1.00
2092	52.08	40.76	36.89	0.0	1.00
2093	52.29	40.71	36.74	0.0	1.00
2094	52.50	40.67	36.58	0.0	1.00
2095	52.70	40.61	36.42	0.0	1.00
2096	52.91	40.56	36.25	0.0	1.00
2097	53.11	40.50	36.08	0.0	1.00
2098	53.31	40.43	35.90	0.0	1.00
2099	53.51	40.37	35.71	0.0	1.00
2100	53.70	40.30	35.52	0.0	1.00
2010	0.02	0.00	0.00	0.0	1.01
2011	4.99	4.94	4.94	0.0	1.01
2012	9.53	9.44	9.44	0.0	1.01
2013	13.29	13.17	13.16	0.0	1.01
2014	16.39	16.23	16.22	0.0	1.01
2015	18.95	18.76	18.74	0.0	1.01
2016	21.07	20.84	20.82	0.0	1.01
2017	22.83	22.56	22.53	0.0	1.01
2018	24.29	23.99	23.95	0.0	1.01
2019	25.53	25.19	25.14	0.0	1.01
2020	26.59	26.20	26.14	0.0	1.01
2021	27.50	27.06	27.00	0.0	1.01
2022	28.30	27.81	27.73	0.0	1.01
2023	29.00	28.47	28.38	0.0	1.01
2024	29.64	29.05	28.95	0.0	1.01
2025	30.22	29.58	29.46	0.0	1.01
2026	30.76	30.06	29.93	0.0	1.01
2027	31.26	30.50	30.36	0.0	1.01
2028	31.74	30.92	30.76	0.0	1.01
2029	32.19	31.31	31.13	0.0	1.01
2030	32.63	31.68	31.48	0.0	1.01
2031	33.06	32.03	31.82	0.0	1.01
2032	33.47	32.37	32.14	0.0	1.01
2033	33.87	32.70	32.44	0.0	1.01
2034	34.27	33.02	32.74	0.0	1.01
2035	34.66	33.33	33.02	0.0	1.01
2036	35.04	33.63	33.30	0.0	1.01
2037	35.42	33.92	33.57	0.0	1.01
2038	35.80	34.20	33.83	0.0	1.01
2039	36.17	34.48	34.08	0.0	1.01
2040	36.53	34.75	34.32	0.0	1.01
2041	36.90	35.01	34.55	0.0	1.01
2042	37.26	35.27	34.78	0.0	1.01
2043	37.62	35.52	35.00	0.0	1.01
2044	37.97	35.77	35.21	0.0	1.01
2045	38.33	36.01	35.42	0.0	1.01
2046	38.67	36.24	35.62	0.0	1.01
2047	39.02	36.47	35.81	0.0	1.01
2048	39.36	36.69	35.99	0.0	1.01
2049	39.71	36.90	36.16	0.0	1.01
2050	40.04	37.11	36.33	0.0	1.01
2051	40.38	37.31	36.49	0.0	1.01
2052	40.71	37.51	36.64	0.0	1.01
2053	41.04	37.70	36.79	0.0	1.01
2054	41.37	37.88	36.93	0.0	1.01
2055	41.69	38.06	37.05	0.0	1.01
2056	42.02	38.23	37.18	0.0	1.01
2057	42.33	38.39	37.29	0.0	1.01
2058	42.65	38.55	37.40	0.0	1.01
2059	42.96	38.70	37.49	0.0	1.01
2060	43.27	38.85	37.58	0.0	1.01
2061	43.58	38.99	37.67	0.0	1.01
2062	43.89	39.12	37.74	0.0	1.01
2063	44.19	39.25	37.81	0.0	1.01
2064	44.49	39.37	37.87	0.0	1.01
2065	44.78	39.48	37.92	0.0	1.01
2066	45.08	39.59	37.96	0.0	1.01
2067	45.37	39.69	38.00	0.0	1.01
2068	45.65	39.78	38.02	0.0	1.01
2069	45.94	39.87	38.04	0.0	1.01
2070	46.22	39.96	38.06	0.0	1.01
2071	46.50	40.03	38.06	0.0	1.01
2072	46.77	40.10	38.06	0.0	1.01
2073	47.04	40.17	38.05	0.0	1.01
2074	47.31	40.23	38.03	0.0	1.01
2075	47.58	40.28	38.00	0.0	1.01
2076	47.84	40.33	37.97	0.0	1.01
2077	48.11	40.37	37.93	0.0	1.01
2078	48.36	40.40	37.88	0.0	1.01
2079	48.62	40.43	37.82	0.0	1.01
2080	48.87	40.46	37.76	0.0	1.01
2081	49.12	40.47	37.69	0.0	1.01
2082	49.37	40.49	37.61	0.0	1.01
2083	49.61	40.50	37.53	0.0	1.01
2084	49.85	40.50	37.43	0.0	1.01
2085	50.09	40.50	37.34	0.0	1.01
2086	50.32	40.49	37.23	0.0	1.01
2087	50.56	40.48	37.12	0.0	1.01
2088	50.79	40.46	37.00	0.0	1.01
2089	51.01	40.44	36.88	0.0	1.01
2090	51.24	40.41	36.75	0.0	1.01
2091	51.46	40.38	36.61	0.0	1.01
2092	51.68	40.34	36.47	0.0	1.01
2093	51.89	40.30	36.32	0.0	1.01
2094	52.11	40.26	36.17	0.0	1.01
2095	52.32	40.21	36.01	0.0	1.01
2096	52.53	40.16	35.84	0.0	1.01
2097	52.73	40.10	35.67	0.0	1.01
2098	52.93	40.04	35.50	0.0	1.01
2099	53.13	39.98	35.32	0.0	1.01
2100	53.33	39.91	35.13	0.0	1.01
2010	0.02	0.00	0.00	0.0	1.02
2011	4.97	4.92	4.92	0.0	1.02
2012	9.35	9.27	9.26	0.0	1.02
2013	12.99	12.87	12.86	0.0	1.02
2014	15.99	15.84	15.83	0.0	1.02
2015	18.48	18.29	18.28	0.0	1.02
2016	20.55	20.32	20.30	0.0	1.02
2017	22.27	22.01	21.98	0.0	1.02
2018	23.72	23.41	23.37	0.0	1.02
2019	24.94	24.59	24.54	0.0	1.02
2020	25.99	25.59	25.54	0.0	1.02
2021	26.89	26.45	26.39	0.0	1.02
2022	27.69	27.20	27.12	0.0	1.02
2023	28.39	27.85	27.76	0.0	1.02
2024	29.03	28.44	28.34	0.0	1.02
2025	29.61	28.97	28.85	0.0	1.02
2026	30.15	29.45	29.32	0.0	1.02
2027	30.65	29.89	29.75	0.0	1.02
2028	31.13	30.31	30.15	0.0	1.02
2029	31.59	30.70	30.52	0.0	1.02
2030	32.03	31.07	30.87	0.0	1.02
2031	32.46	31.43	31.21	0.0	1.02
2032	32.87	31.77	31.53	0.0	1.02
2033	33.28	32.10	31.84	0.0	1.02
2034	33.68	32.42	32.14	0.0	1.02
2035	34.07	32.73	32.43	0.0	1.02
2036	34.45	33.03	32.71	0.0	1.02
2037	34.84	33.33	32.97	0.0	1.02
2038	35.21	33.61	33.24	0.0	1.02
2039	35.59	33.89	33.49	0.0	1.02
2040	35.96	34.16	33.73	0.0	1.02
2041	36.32	34.43	33.97	0.0	1.02
2042	36.69	34.69	34.20	0.0	1.02
2043	37.05	34.95	34.42	0.0	1.02
2044	37.40	35.19	34.64	0.0	1.02
2045	37.76	35.44	34.84	0.0	1.02
2046	38.11	35.67	35.04	0.0	1.02
2047	38.46	35.90	35.24	0.0	1.02
2048	38.81	36.12	35.42	0.0	1.02
2049	39.15	36.34	35.60	0.0	1.02
2050	39.49	36.55	35.77	0.0	1.02
2051	39.83	36.76	35.93	0.0	1.02
2052	40.17	36.96	36.09	0.0	1.02
2053	40.50	37.15	36.24	0.0	1.02
2054	40.83	37.34	36.38	0.0	1.02
2055	41.16	37.52	36.51	0.0	1.02
2056	41.49	37.69	36.63	0.0	1.02
2057	41.81	37.86	36.75	0.0	1.02
2058	42.13	38.02	36.86	0.0	1.02
2059	42.45	38.17	36.96	0.0	1.02
2060	42.76	38.32	37.06	0.0	1.02
2061	43.07	38.47	37.14	0.0	1.02
2062	43.38	38.60	37.22	0.0	1.02
2063	43.68	38.73	37.29	0.0	1.02
2064	43.99	38.86	37.35	0.0	1.02
2065	44.29	38.97	37.41	0.0	1.02
2066	44.58	39.08	37.45	0.0	1.02
2067	44.88	39.19	37.49	0.0	1.02
2068	45.17	39.29	37.52	0.0	1.02
2069	45.46	39.38	37.55	0.0	1.02
2070	45.74	39.47	37.56	0.0	1.02
2071	46.02	39.55	37.57	0.0	1.02
2072	46.30	39.62	37.57	0.0	1.02
2073	46.58	39.69	37.56	0.0	1.02
2074	46.85	39.75	37.55	0.0	1.02
2075	47.12	39.81	37.53	0.0	1.02
2076	47.39	39.86	37.50	0.0	1.02
2077	47.66	39.90	37.46	0.0	1.02
2078	47.92	39.94	37.41	0.0	1.02
2079	48.18	39.98	37.36	0.0	1.02
2080	48.44	40.01	37.30	0.0	1.02
2081	48.69	40.03	37.24	0.0	1.02
2082	48.94	40.05	37.16	0.0	1.02
2083	49.19	40.06	37.08	0.0	1.02
2084	49.43	40.06	36.99	0.0	1.02
2085	49.67	40.07	36.90	0.0	1.02
2086	49.91	40.06	36.80	0.0	1.02
2087	50.15	40.05	36.69	0.0	1.02
2088	50.38	40.04	36.58	0.0	1.02
2089	50.61	40.02	36.46	0.0	1.02
2090	50.84	40.00	36.33	0.0	1.02
2091	51.07	39.97	36.20	0.0	1.02
2092	51.29	39.94	36.06	0.0	1.02
2093	51.51	39.90	35.92	0.0	1.02
2094	51.73	39.86	35.77	0.0	1.02
2095	51.94	39.82	35.61	0.0	1.02
2096	52.15	39.77	35.45	0.0	1.02
2097	52.36	39.72	35.28	0.0	1.02
2098	52.57	39.66	35.11	0.0	1.02
2099	52.77	39.60	34.93	0.0	1.02
2100	52.98	39.54	34.75	0.0	1.02
2010	0.02	0.00	0.00	0.0	1.03
2011	4.96	4.91	4.91	0.0	1.03
2012	9.18	9.10	9.09	0.0	1.03
2013	12.69	12.57	12.57	0.0	1.03
2014	15.61	15.45	15.44	0.0	1.03
2015	18.03	17.84	17.82	0.0	1.03
2016	20.05	19.82	19.80	0.0	1.03
2017	21.74	21.47	21.44	0.0	1.03
2018	23.16	22.85	22.81	0.0	1.03
2019	24.36	24.01	23.96	0.0	1.03
2020	25.40	25.00	24.94	0.0	1.03
2021	26.30	25.85	25.79	0.0	1.03
2022	27.09	26.60	26.52	0.0	1.03
2023	27.79	27.25	27.16	0.0	1.03
2024	28.43	27.83	27.73	0.0	1.03
2025	29.01	28.36	28.24	0.0	1.03
2026	29.55	28.84	28.71	0.0	1.03
2027	30.06	29.29	29.14	0.0	1.03
2028	30.54	29.71	29.54	0.0	1.03
2029	31.00	30.10	29.92	0.0	1.03
2030	31.44	30.48	30.28	0.0	1.03
2031	31.87	30.83	30.62	0.0	1.03
2032	32.28	31.18	30.94	0.0	1.03
2033	32.69	31.51	31.25	0.0	1.03
2034	33.09	31.83	31.55	0.0	1.03
2035	33.48	32.14	31.84	0.0	1.03
2036	33.87	32.45	32.12	0.0	1.03
2037	34.26	32.74	32.39	0.0	1.03
2038	34.64	33.03	32.65	0.0	1.03
2039	35.01	33.31	32.91	0.0	1.03
2040	35.38	33.59	33.15	0.0	1.03
2041	35.75	33.85	33.39	0.0	1.03
2042	36.12	34.12	33.62	0.0	1.03
2043	36.48	34.37	33.85	0.0	1.03
2044	36.84	34.62	34.06	0.0	1.03
2045	37.20	34.87	34.27	0.0	1.03
2046	37.55	35.11	34.48	0.0	1.03
2047	37.91	35.34	34.67	0.0	1.03
2048	38.26	35.56	34.86	0.0	1.03
2049	38.60	35.78	35.04	0.0	1.03
2050	38.95	36.00	35.21	0.0	1.03
2051	39.29	36.21	35.38	0.0	1.03
2052	39.63	36.41	35.54	0.0	1.03
2053	39.97	36.60	35.69	0.0	1.03
2054	40.30	36.79	35.83	0.0	1.03
2055	40.63	36.98	35.97	0.0	1.03
2056	40.96	37.15	36.09	0.0	1.03
2057	41.29	37.32	36.21	0.0	1.03
2058	41.61	37.49	36.33	0.0	1.03
2059	41.93	37.65	36.43	0.0	1.03
2060	42.25	37.80	36.53	0.0	1.03
2061	42.56	37.95	36.62	0.0	1.03
2062	42.87	38.08	36.70	0.0	1.03
2063	43.18	38.22	36.77	0.0	1.03
2064	43.49	38.35	36.84	0.0	1.03
2065	43.79	38.47	36.90	0.0	1.03
2066	44.09	38.58	36.95	0.0	1.03
2067	44.39	38.69	36.99	0.0	1.03
2068	44.68	38.79	37.02	0.0	1.03
2069	44.98	38.89	37.05	0.0	1.03
2070	45.27	38.98	37.07	0.0	1.03
2071	45.55	39.06	37.08	0.0	1.03
2072	45.84	39.14	37.08	0.0	1.03
2073	46.12	39.21	37.08	0.0	1.03
2074	46.39	39.28	37.07	0.0	1.03
2075	46.67	39.34	37.05	0.0	1.03
2076	46.94	39.39	37.02	0.0	1.03
2077	47.21	39.44	36.99	0.0	1.03
2078	47.48	39.49	36.95	0.0	1.03
2079	47.74	39.52	36.90	0.0	1.03
2080	48.00	39.56	36.85	0.0	1.03
2081	48.26	39.58	36.78	0.0	1.03
2082	48.51	39.60	36.71	0.0	1.03
2083	48.76	39.62	36.64	0.0	1.03
2084	49.01	39.63	36.55	0.0	1.03
2085	49.26	39.63	36.46	0.0	1.03
2086	49.50	39.63	36.37	0.0	1.03
2087	49.74	39.63	36.26	0.0	1.03
2088	49.98	39.62	36.15	0.0	1.03
2089	50.21	39.61	36.04	0.0	1.03
2090	50.45	39.59	35.91	0.0	1.03
2091	50.68	39.56	35.78	0.0	1.03
2092	50.90	39.54	35.65	0.0	1.03
2093	51.13	39.50	35.51	0.0	1.03
2094	51.35	39.47	35.36	0.0	1.03
2095	51.57	39.43	35.21	0.0	1.03
2096	51.78	39.38	35.05	0.0	1.03
2097	52.00	39.33	34.89	0.0	1.03
2098	52.21	39.28	34.72	0.0	1.03
2099	52.41	39.22	34.55	0.0	1.03
2100	52.62	39.17	34.37	0.0	1.03
2010	0.02	0.00	0.00	0.0	1.04
2011	4.91	4.86	4.85	0.0	1.04
2012	8.99	8.90	8.90	0.0	1.04
2013	12.39	12.27	12.26	0.0	1.04
2014	15.22	15.06	15.05	0.0	1.04
2015	17.58	17.39	17.37	0.0	1.04
2016	19.55	19.32	19.30	0.0	1.04
2017	21.21	20.94	20.91	0.0	1.04
2018	22.60	22.29	22.26	0.0	1.04
2019	23.80	23.44	23.40	0.0	1.04
2020	24.82	24.42	24.37	0.0	1.04
2021	25.71	25.27	25.20	0.0	1.04
2022	26.50	26.01	25.93	0.0	1.04
2023	27.20	26.66	26.57	0.0	1.04
2024	27.84	27.24	27.14	0.0	1.04
2025	28.42	27.77	27.65	0.0	1.04
2026	28.96	28.25	28.12	0.0	1.04
2027	29.47	28.70	28.55	0.0	1.04
2028	29.95	29.12	28.96	0.0	1.04
2029	30.41	29.52	29.34	0.0	1.04
2030	30.86	29.89	29.69	0.0	1.04
2031	31.29	30.25	30.03	0.0	1.04
2032	31.71	30.60	30.36	0.0	1.04
2033	32.12	30.93	30.67	0.0	1.04
2034	32.52	31.25	30.97	0.0	1.04
2035	32.91	31.57	31.26	0.0	1.04
2036	33.30	31.87	31.54	0.0	1.04
2037	33.69	32.17	31.82	0.0	1.04
2038	34.07	32.46	32.08	0.0	1.04
2039	34.45	32.74	32.34	0.0	1.04
2040	34.82	33.02	32.58	0.0	1.04
2041	35.19	33.29	32.83	0.0	1.04
2042	35.56	33.56	33.06	0.0	1.04
2043	35.93	33.81	33.29	0.0	1.04
2044	36.29	34.07	33.50	0.0	1.04
2045	36.65	34.31	33.72	0.0	1.04
2046	37.01	34.55	33.92	0.0	1.04
2047	37.36	34.79	34.12	0.0	1.04
2048	37.72	35.02	34.31	0.0	1.04
2049	38.07	35.24	34.49	0.0	1.04
2050	38.41	35.46	34.67	0.0	1.04
2051	38.76	35.67	34.84	0.0	1.04
2052	39.10	35.87	35.00	0.0	1.04
2053	39.44	36.07	35.15	0.0	1.04
2054	39.78	36.26	35.30	0.0	1.04
2055	40.11	36.45	35.43	0.0	1.04
2056	40.44	36.63	35.57	0.0	1.04
2057	40.77	36.80	35.69	0.0	1.04
2058	41.10	36.97	35.80	0.0	1.04
2059	41.42	37.13	35.91	0.0	1.04
2060	41.74	37.29	36.01	0.0	1.04
2061	42.06	37.44	36.10	0.0	1.04
2062	42.38	37.58	36.19	0.0	1.04
2063	42.69	37.72	36.27	0.0	1.04
2064	43.00	37.85	36.33	0.0	1.04
2065	43.31	37.97	36.40	0.0	1.04
2066	43.61	38.09	36.45	0.0	1.04
2067	43.91	38.20	36.50	0.0	1.04
2068	44.21	38.31	36.53	0.0	1.04
2069	44.51	38.41	36.56	0.0	1.04
2070	44.80	38.50	36.59	0.0	1.04
2071	45.09	38.59	36.60	0.0	1.04
2072	45.38	38.67	36.61	0.0	1.04
2073	45.66	38.75	36.61	0.0	1.04
2074	45.94	38.82	36.60	0.0	1.04
2075	46.22	38.88	36.59	0.0	1.04
2076	46.50	38.94	36.56	0.0	1.04
2077	46.77	38.99	36.53	0.0	1.04
2078	47.04	39.04	36.49	0.0	1.04
2079	47.31	39.08	36.45	0.0	1.04
2080	47.57	39.11	36.40	0.0	1.04
2081	47.83	39.14	36.34	0.0	1.04
2082	48.09	39.17	36.27	0.0	1.04
2083	48.35	39.19	36.20	0.0	1.04
2084	48.60	39.20	36.12	0.0	1.04
2085	48.85	39.21	36.03	0.0	1.04
2086	49.10	39.22	35.94	0.0	1.04
2087	49.34	39.21	35.84	0.0	1.04
2088	49.58	39.21	35.73	0.0	1.04
2089	49.82	39.20	35.62	0.0	1.04
2090	50.06	39.18	35.50	0.0	1.04
2091	50.29	39.16	35.38	0.0	1.04
2092	50.52	39.14	35.25	0.0	1.04
2093	50.75	39.11	35.11	0.0	1.04
2094	50.97	39.08	34.97	0.0	1.04
2095	51.20	39.04	34.82	0.0	1.04
2096	51.42	39.00	34.66	0.0	1.04
2097	51.63	38.96	34.50	0.0	1.04
2098	51.85	38.91	34.34	0.0	1.04
2099	52.06	38.85	34.17	0.0	1.04
2100	52.27	38.80	33.99	0.0	1.04
2010	0.02	0.00	0.00	0.0	1.05
2011	4.76	4.70	4.70	0.0	1.05
2012	8.72	8.63	8.63	0.0	1.05
2013	12.03	11.91	11.90	0.0	1.05
2014	14.79	14.64	14.63	0.0	1.05
2015	17.10	16.91	16.89	0.0	1.05
2016	19.04	18.81	18.78	0.0	1.05
2017	20.67	20.40	20.37	0.0	1.05
2018	22.05	21.74	21.70	0.0	1.05
2019	23.23	22.87	22.83	0.0	1.05
2020	24.25	23.85	23.79	0.0	1.05
2021	25.14	24.69	24.62	0.0	1.05
2022	25.92	25.43	25.35	0.0	1.05
2023	26.62	26.08	25.99	0.0	1.05
2024	27.26	26.66	26.56	0.0	1.05
2025	27.84	27.19	27.07	0.0	1.05
2026	28.39	27.68	27.54	0.0	1.05
2027	28.90	28.13	27.98	0.0	1.05
2028	29.38	28.55	28.38	0.0	1.05
2029	29.84	28.94	28.76	0.0	1.05
2030	30.29	29.32	29.12	0.0	1.05
2031	30.72	29.68	29.46	0.0	1.05
2032	31.14	30.03	29.79	0.0	1.05
2033	31.55	30.36	30.10	0.0	1.05
2034	31.96	30.69	30.40	0.0	1.05
2035	32.35	31.00	30.70	0.0	1.05
2036	32.75	31.31	30.98	0.0	1.05
2037	33.13	31.61	31.25	0.0	1.05
2038	33.52	31.90	31.52	0.0	1.05
2039	33.90	32.18	31.78	0.0	1.05
2040	34.27	32.46	32.03	0.0	1.05
2041	34.65	32.74	32.27	0.0	1.05
2042	35.02	33.00	32.50	0.0	1.05
2043	35.38	33.26	32.73	0.0	1.05
2044	35.75	33.52	32.95	0.0	1.05
2045	36.11	33.77	33.17	0.0	1.05
2046	36.47	34.01	33.37	0.0	1.05
2047	36.83	34.25	33.57	0.0	1.05
2048	37.18	34.48	33.77	0.0	1.05
2049	37.54	34.70	33.95	0.0	1.05
2050	37.89	34.92	34.13	0.0	1.05
2051	38.24	35.13	34.30	0.0	1.05
2052	38.58	35.34	34.46	0.0	1.05
2053	38.92	35.54	34.62	0.0	1.05
2054	39.26	35.74	34.77	0.0	1.05
2055	39.60	35.93	34.91	0.0	1.05
2056	39.94	36.11	35.04	0.0	1.05
2057	40.27	36.29	35.17	0.0	1.05
2058	40.60	36.46	35.29	0.0	1.05
2059	40.92	36.62	35.40	0.0	1.05
2060	41.25	36.78	35.50	0.0	1.05
2061	41.57	36.93	35.60	0.0	1.05
2062	41.89	37.08	35.69	0.0	1.05
2063	42.21	37.22	35.77	0.0	1.05
2064	42.52	37.35	35.84	0.0	1.05
2065	42.83	37.48	35.90	0.0	1.05
2066	43.14	37.60	35.96	0.0	1.05
2067	43.44	37.72	36.01	0.0	1.05
2068	43.74	37.83	36.05	0.0	1.05
2069	44.04	37.93	36.08	0.0	1.05
2070	44.34	38.03	36.11	0.0	1.05
2071	44.63	38.12	36.13	0.0	1.05
2072	44.93	38.20	36.14	0.0	1.05
2073	45.21	38.28	36.14	0.0	1.05
2074	45.50	38.36	36.14	0.0	1.05
2075	45.78	38.43	36.13	0.0	1.05
2076	46.06	38.49	36.11	0.0	1.05
2077	46.34	38.54	36.08	0.0	1.05
2078	46.61	38.59	36.05	0.0	1.05
2079	46.88	38.64	36.01	0.0	1.05
2080	47.15	38.68	35.96	0.0	1.05
2081	47.42	38.71	35.90	0.0	1.05
2082	47.68	38.74	35.84	0.0	1.05
2083	47.94	38.76	35.77	0.0	1.05
2084	48.19	38.78	35.69	0.0	1.05
2085	48.45	38.79	35.61	0.0	1.05
2086	48.70	38.80	35.52	0.0	1.05
2087	48.95	38.81	35.42	0.0	1.05
2088	49.19	38.80	35.32	0.0	1.05
2089	49.44	38.80	35.21	0.0	1.05
2090	49.68	38.79	35.10	0.0	1.05
2091	49.91	38.77	34.98	0.0	1.05
2092	50.15	38.75	34.85	0.0	1.05
2093	50.38	38.72	34.71	0.0	1.05
2094	50.61	38.69	34.58	0.0	1.05
2095	50.83	38.66	34.43	0.0	1.05
2096	51.06	38.62	34.28	0.0	1.05
2097	51.28	38.58	34.12	0.0	1.05
2098	51.50	38.54	33.96	0.0	1.05
2099	51.71	38.49	33.80	0.0	1.05
2100	51.92	38.44	33.63	0.0	1.05
2010	0.02	0.00	0.00	0.0	1.06
2011	4.61	4.56	4.56	0.0	1.06
2012	8.46	8.38	8.37	0.0	1.06
2013	11.69	11.56	11.56	0.0	1.06
2014	14.38	14.23	14.21	0.0	1.06
2015	16.65	16.45	16.43	0.0	1.06
2016	18.55	18.31	18.29	0.0	1.06
2017	20.15	19.88	19.85	0.0	1.06
2018	21.51	21.20	21.16	0.0	1.06
2019	22.68	22.32	22.28	0.0	1.06
2020	23.69	23.29	23.23	0.0	1.06
2021	24.58	24.13	24.06	0.0	1.06
2022	25.36	24.86	24.78	0.0	1.06
2023	26.06	25.51	25.42	0.0	1.06
2024	26.70	26.10	25.99	0.0	1.06
2025	27.28	26.63	26.51	0.0	1.06
2026	27.83	27.11	26.98	0.0	1.06
2027	28.34	27.56	27.41	0.0	1.06
2028	28.83	27.99	27.82	0.0	1.06
2029	29.29	28.38	28.20	0.0	1.06
2030	29.74	28.76	28.56	0.0	1.06
2031	30.17	29.13	28.90	0.0	1.06
2032	30.59	29.47	29.23	0.0	1.06
2033	31.01	29.81	29.55	0.0	1.06
2034	31.41	30.14	29.85	0.0	1.06
2035	31.81	30.45	30.14	0.0	1.06
2036	32.20	30.76	30.43	0.0	1.06
2037	32.59	31.06	30.70	0.0	1.06
2038	32.98	31.35	30.97	0.0	1.06
2039	33.36	31.64	31.23	0.0	1.06
2040	33.74	31.92	31.48	0.0	1.06
2041	34.11	32.20	31.73	0.0	1.06
2042	34.49	32.46	31.96	0.0	1.06
2043	34.86	32.73	32.19	0.0	1.06
2044	35.22	32.98	32.42	0.0	1.06
2045	35.59	33.23	32.63	0.0	1.06
2046	35.95	33.48	32.84	0.0	1.06
2047	36.31	33.72	33.04	0.0	1.06
2048	36.67	33.95	33.24	0.0	1.06
2049	37.02	34.18	33.43	0.0	1.06
2050	37.38	34.40	33.61	0.0	1.06
2051	37.73	34.62	33.78	0.0	1.06
2052	38.07	34.83	33.95	0.0	1.06
2053	38.42	35.03	34.10	0.0	1.06
2054	38.76	35.23	34.26	0.0	1.06
2055	39.10	35.42	34.40	0.0	1.06
2056	39.44	35.60	34.54	0.0	1.06
2057	39.78	35.78	34.66	0.0	1.06
2058	40.11	35.96	34.79	0.0	1.06
2059	40.44	36.13	34.90	0.0	1.06
2060	40.77	36.29	35.01	0.0	1.06
2061	41.09	36.44	35.10	0.0	1.06
2062	41.41	36.59	35.19	0.0	1.06
2063	41.73	36.73	35.28	0.0	1.06
2064	42.05	36.87	35.35	0.0	1.06
2065	42.36	37.00	35.42	0.0	1.06
2066	42.67	37.13	35.48	0.0	1.06
2067	42.98	37.25	35.53	0.0	1.06
2068	43.29	37.36	35.58	0.0	1.06
2069	43.59	37.47	35.61	0.0	1.06
2070	43.89	37.57	35.64	0.0	1.06
2071	44.19	37.66	35.66	0.0	1.06
2072	44.48	37.75	35.68	0.0	1.06
2073	44.78	37.83	35.69	0.0	1.06
2074	45.06	37.91	35.68	0.0	1.06
2075	45.35	37.98	35.68	0.0	1.06
2076	45.63	38.05	35.66	0.0	1.06
2077	45.91	38.11	35.64	0.0	1.06
2078	46.19	38.16	35.61	0.0	1.06
2079	46.47	38.21	35.57	0.0	1.06
2080	46.74	38.25	35.52	0.0	1.06
2081	47.01	38.29	35.47	0.0	1.06
2082	47.27	38.32	35.41	0.0	1.06
2083	47.54	38.35	35.35	0.0	1.06
2084	47.80	38.37	35.27	0.0	1.06
2085	48.05	38.38	35.19	0.0	1.06
2086	48.31	38.40	35.11	0.0	1.06
2087	48.56	38.40	35.01	0.0	1.06
2088	48.81	38.40	34.92	0.0	1.06
2089	49.06	38.40	34.81	0.0	1.06
2090	49.30	38.39	34.70	0.0	1.06
2091	49.54	38.38	34.58	0.0	1.06
2092	49.78	38.36	34.46	0.0	1.06
2093	50.01	38.34	34.33	0.0	1.06
2094	50.25	38.32	34.19	0.0	1.06
2095	50.48	38.29	34.05	0.0	1.06
2096	50.70	38.25	33.90	0.0	1.06
2097	50.93	38.22	33.75	0.0	1.06
2098	51.15	38.17	33.59	0.0	1.06
2099	51.37	38.13	33.43	0.0	1.06
2100	51.58	38.08	33.26	0.0	1.06
2010	0.02	0.00	0.00	0.0	1.07
2011	4.48	4.42	4.42	0.0	1.07
2012	8.22	8.13	8.13	0.0	1.07
2013	11.36	11.23	11.23	0.0	1.07
2014	13.99	13.83	13.82	0.0	1.07
2015	16.20	16.01	15.99	0.0	1.07
2016	18.07	17.83	17.81	0.0	1.07
2017	19.65	19.37	19.34	0.0	1.07
2018	20.99	20.68	20.64	0.0	1.07
2019	22.15	21.79	21.74	0.0	1.07
2020	23.15	22.75	22.69	0.0	1.07
2021	24.03	23.58	23.51	0.0	1.07
2022	24.81	24.31	24.23	0.0	1.07
2023	25.51	24.96	24.87	0.0	1.07
2024	26.15	25.55	25.44	0.0	1.07
2025	26.74	26.08	25.96	0.0	1.07
2026	27.28	26.56	26.43	0.0	1.07
2027	27.79	27.01	26.86	0.0	1.07
2028	28.28	27.44	27.27	0.0	1.07
2029	28.75	27.84	27.65	0.0	1.07
2030	29.19	28.22	28.01	0.0	1.07
2031	29.63	28.58	28.36	0.0	1.07
2032	30.05	28.93	28.69	0.0	1.07
2033	30.47	29.27	29.00	0.0	1.07
2034	30.87	29.59	29.31	0.0	1.07
2035	31.28	29.91	29.60	0.0	1.07
2036	31.67	30.22	29.89	0.0	1.07
2037	32.06	30.52	30.17	0.0	1.07
2038	32.45	30.82	30.43	0.0	1.07
2039	32.83	31.11	30.70	0.0	1.07
2040	33.21	31.39	30.95	0.0	1.07
2041	33.59	31.67	31.19	0.0	1.07
2042	33.96	31.94	31.43	0.0	1.07
2043	34.34	32.20	31.67	0.0	1.07
2044	34.71	32.46	31.89	0.0	1.07
2045	35.07	32.71	32.11	0.0	1.07
2046	35.44	32.96	32.32	0.0	1.07
2047	35.80	33.20	32.52	0.0	1.07
2048	36.16	33.43	32.72	0.0	1.07
2049	36.52	33.66	32.91	0.0	1.07
2050	36.87	33.89	33.09	0.0	1.07
2051	37.22	34.11	33.27	0.0	1.07
2052	37.58	34.32	33.44	0.0	1.07
2053	37.92	34.53	33.60	0.0	1.07
2054	38.27	34.73	33.75	0.0	1.07
2055	38.61	34.92	33.90	0.0	1.07
2056	38.95	35.11	34.04	0.0	1.07
2057	39.29	35.29	34.17	0.0	1.07
2058	39.63	35.47	34.29	0.0	1.07
2059	39.96	35.64	34.41	0.0	1.07
2060	40.29	35.80	34.52	0.0	1.07
2061	40.62	35.96	34.62	0.0	1.07
2062	40.95	36.11	34.71	0.0	1.07
2063	41.27	36.26	34.80	0.0	1.07
2064	41.59	36.40	34.88	0.0	1.07
2065	41.91	36.53	34.95	0.0	1.07
2066	42.22	36.66	35.01	0.0	1.07
2067	42.53	36.78	35.07	0.0	1.07
2068	42.84	36.90	35.11	0.0	1.07
2069	43.15	37.01	35.15	0.0	1.07
2070	43.45	37.11	35.19	0.0	1.07
2071	43.75	37.21	35.21	0.0	1.07
2072	44.05	37.30	35.23	0.0	1.07
2073	44.35	37.39	35.24	0.0	1.07
2074	44.64	37.47	35.24	0.0	1.07
2075	44.93	37.55	35.24	0.0	1.07
2076	45.22	37.61	35.22	0.0	1.07
2077	45.50	37.68	35.20	0.0	1.07
2078	45.78	37.74	35.18	0.0	1.07
2079	46.06	37.79	35.14	0.0	1.07
2080	46.34	37.83	35.10	0.0	1.07
2081	46.61	37.87	35.05	0.0	1.07
2082	46.88	37.91	35.00	0.0	1.07
2083	47.14	37.94	34.93	0.0	1.07
2084	47.41	37.97	34.86	0.0	1.07
2085	47.67	37.99	34.79	0.0	1.07
2086	47.93	38.00	34.71	0.0	1.07
2087	48.18	38.01	34.62	0.0	1.07
2088	48.44	38.02	34.52	0.0	1.07
2089	48.69	38.02	34.42	0.0	1.07
2090	48.93	38.01	34.31	0.0	1.07
2091	49.18	38.00	34.20	0.0	1.07
2092	49.42	37.99	34.07	0.0	1.07
2093	49.66	37.97	33.95	0.0	1.07
2094	49.90	37.95	33.82	0.0	1.07
2095	50.13	37.92	33.68	0.0	1.07
2096	50.36	37.89	33.53	0.0	1.07
2097	50.59	37.86	33.39	0.0	1.07
2098	50.81	37.82	33.23	0.0	1.07
2099	51.04	37.78	33.07	0.0	1.07
2100	51.26	37.73	32.91	0.0	1.07
2010	0.02	0.00	0.00	0.0	1.08
2011	4.34	4.29	4.29	0.0	1.08
2012	7.98	7.89	7.89	0.0	1.08
2013	11.04	10.91	10.91	0.0	1.08
2014	13.61	13.45	13.44	0.0	1.08
2015	15.78	15.58	15.56	0.0	1.08
2016	17.61	17.37	17.35	0.0	1.08
2017	19.16	18.88	18.85	0.0	1.08
2018	20.49	20.17	20.13	0.0	1.08
2019	21.63	21.27	21.22	0.0	1.08
2020	22.63	22.22	22.16	0.0	1.08
2021	23.50	23.05	22.98	0.0	1.08
2022	24.28	23.78	23.70	0.0	1.08
2023	24.98	24.43	24.33	0.0	1.08
2024	25.62	25.01	24.90	0.0	1.08
2025	26.20	25.54	25.42	0.0	1.08
2026	26.75	26.03	25.89	0.0	1.08
2027	27.26	26.48	26.33	0.0	1.08
2028	27.75	26.90	26.74	0.0	1.08
2029	28.22	27.30	27.12	0.0	1.08
2030	28.67	27.68	27.48	0.0	1.08
2031	29.10	28.05	27.83	0.0	1.08
2032	29.53	28.40	28.16	0.0	1.08
2033	29.94	28.74	28.47	0.0	1.08
2034	30.35	29.07	28.78	0.0	1.08
2035	30.75	29.39	29.08	0.0	1.08
2036	31.15	29.70	29.36	0.0	1.08
2037	31.54	30.00	29.64	0.0	1.08
2038	31.93	30.30	29.91	0.0	1.08
2039	32.32	30.59	30.17	0.0	1.08
2040	32.70	30.87	30.43	0.0	1.08
2041	33.08	31.15	30.67	0.0	1.08
2042	33.45	31.42	30.91	0.0	1.08
2043	33.83	31.68	31.15	0.0	1.08
2044	34.20	31.94	31.37	0.0	1.08
2045	34.57	32.20	31.59	0.0	1.08
2046	34.93	32.45	31.81	0.0	1.08
2047	35.30	32.69	32.01	0.0	1.08
2048	35.66	32.93	32.21	0.0	1.08
2049	36.02	33.16	32.40	0.0	1.08
2050	36.38	33.39	32.59	0.0	1.08
2051	36.73	33.61	32.77	0.0	1.08
2052	37.09	33.82	32.94	0.0	1.08
2053	37.44	34.03	33.10	0.0	1.08
2054	37.79	34.23	33.26	0.0	1.08
2055	38.13	34.43	33.40	0.0	1.08
2056	38.48	34.62	33.55	0.0	1.08
2057	38.82	34.81	33.68	0.0	1.08
2058	39.16	34.99	33.81	0.0	1.08
2059	39.49	35.16	33.93	0.0	1.08
2060	39.83	35.33	34.04	0.0	1.08
2061	40.16	35.49	34.14	0.0	1.08
2062	40.49	35.64	34.24	0.0	1.08
2063	40.81	35.79	34.33	0.0	1.08
2064	41.13	35.93	34.41	0.0	1.08
2065	41.46	36.07	34.48	0.0	1.08
2066	41.77	36.20	34.55	0.0	1.08
2067	42.09	36.33	34.61	0.0	1.08
2068	42.40	36.45	34.66	0.0	1.08
2069	42.71	36.56	34.70	0.0	1.08
2070	43.02	36.67	34.73	0.0	1.08
2071	43.32	36.77	34.76	0.0	1.08
2072	43.62	36.86	34.78	0.0	1.08
2073	43.92	36.95	34.80	0.0	1.08
2074	44.22	37.04	34.80	0.0	1.08
2075	44.51	37.11	34.80	0.0	1.08
2076	44.80	37.19	34.79	0.0	1.08
2077	45.09	37.25	34.77	0.0	1.08
2078	45.38	37.31	34.75	0.0	1.08
2079	45.66	37.37	34.72	0.0	1.08
2080	45.94	37.42	34.68	0.0	1.08
2081	46.21	37.46	34.64	0.0	1.08
2082	46.49	37.50	34.58	0.0	1.08
2083	46.76	37.54	34.52	0.0	1.08
2084	47.02	37.57	34.46	0.0	1.08
2085	47.29	37.59	34.39	0.0	1.08
2086	47.55	37.61	34.31	0.0	1.08
2087	47.81	37.62	34.22	0.0	1.08
2088	48.07	37.63	34.13	0.0	1.08
2089	48.32	37.63	34.03	0.0	1.08
2090	48.57	37.63	33.92	0.0	1.08
2091	48.82	37.63	33.81	0.0	1.08
2092	49.06	37.62	33.70	0.0	1.08
2093	49.31	37.60	33.57	0.0	1.08
2094	49.55	37.58	33.44	0.0	1.08
2095	49.78	37.56	33.31	0.0	1.08
2096	50.02	37.53	33.17	0.0	1.08
2097	50.25	37.50	33.02	0.0	1.08
2098	50.48	37.47	32.87	0.0	1.08
2099	50.70	37.43	32.72	0.0	1.08
2100	50.93	37.39	32.55	0.0	1.08
2010	0.02	0.00	0.00	0.0	1.09
2011	4.22	4.16	4.16	0.0	1.09
2012	7.75	7.66	7.66	0.0	1.09
2013	10.73	10.61	10.60	0.0	1.09
2014	13.24	13.08	13.07	0.0	1.09
2015	15.36	15.16	15.15	0.0	1.09
2016	17.16	16.92	16.90	0.0	1.09
2017	18.69	18.41	18.38	0.0	1.09
2018	20.00	19.68	19.64	0.0	1.09
2019	21.13	20.77	20.72	0.0	1.09
2020	22.12	21.71	21.65	0.0	1.09
2021	22.99	22.53	22.46	0.0	1.09
2022	23.76	23.26	23.18	0.0	1.09
2023	24.46	23.90	23.81	0.0	1.09
2024	25.10	24.49	24.38	0.0	1.09
2025	25.68	25.02	24.89	0.0	1.09
2026	26.23	25.50	25.37	0.0	1.09
2027	26.74	25.96	25.80	0.0	1.09
2028	27.23	26.38	26.21	0.0	1.09
2029	27.70	26.78	26.60	0.0	1.09
2030	28.15	27.16	26.96	0.0	1.09
2031	28.59	27.53	27.30	0.0	1.09
2032	29.01	27.88	27.64	0.0	1.09
2033	29.43	28.22	27.95	0.0	1.09
2034	29.84	28.55	28.26	0.0	1.09
2035	30.24	28.87	28.56	0.0	1.09
2036	30.64	29.18	28.85	0.0	1.09
2037	31.03	29.49	29.12	0.0	1.09
2038	31.42	29.78	29.40	0.0	1.09
2039	31.81	30.07	29.66	0.0	1.09
2040	32.19	30.36	29.91	0.0	1.09
2041	32.57	30.64	30.16	0.0	1.09
2042	32.95	30.91	30.40	0.0	1.09
2043	33.33	31.18	30.64	0.0	1.09
2044	33.70	31.44	30.87	0.0	1.09
2045	34.07	31.70	31.09	0.0	1.09
2046	34.44	31.95	31.30	0.0	1.09
2047	34.81	32.19	31.51	0.0	1.09
2048	35.17	32.43	31.71	0.0	1.09
2049	35.53	32.66	31.91	0.0	1.09
2050	35.89	32.89	32.09	0.0	1.09
2051	36.25	33.12	32.27	0.0	1.09
2052	36.61	33.33	32.44	0.0	1.09
2053	36.96	33.54	32.61	0.0	1.09
2054	37.31	33.75	32.77	0.0	1.09
2055	37.66	33.95	32.92	0.0	1.09
2056	38.01	34.14	33.06	0.0	1.09
2057	38.35	34.33	33.20	0.0	1.09
2058	38.69	34.51	33.33	0.0	1.09
2059	39.03	34.69	33.45	0.0	1.09
2060	39.37	34.86	33.56	0.0	1.09
2061	39.70	35.02	33.67	0.0	1.09
2062	40.03	35.18	33.77	0.0	1.09
2063	40.36	35.33	33.86	0.0	1.09
2064	40.69	35.48	33.95	0.0	1.09
2065	41.01	35.62	34.02	0.0	1.09
2066	41.33	35.75	34.09	0.0	1.09
2067	41.65	35.88	34.15	0.0	1.09
2068	41.97	36.00	34.21	0.0	1.09
2069	42.28	36.12	34.25	0.0	1.09
2070	42.59	36.23	34.29	0.0	1.09
2071	42.90	36.33	34.32	0.0	1.09
2072	43.20	36.43	34.35	0.0	1.09
2073	43.51	36.52	34.36	0.0	1.09
2074	43.81	36.61	34.37	0.0	1.09
2075	44.10	36.69	34.37	0.0	1.09
2076	44.40	36.77	34.37	0.0	1.09
2077	44.69	36.84	34.35	0.0	1.09
2078	44.98	36.90	34.33	0.0	1.09
2079	45.26	36.96	34.30	0.0	1.09
2080	45.54	37.01	34.27	0.0	1.09
2081	45.82	37.06	34.23	0.0	1.09
2082	46.10	37.10	34.18	0.0	1.09
2083	46.37	37.14	34.12	0.0	1.09
2084	46.65	37.17	34.06	0.0	1.09
2085	46.91	37.20	33.99	0.0	1.09
2086	47.18	37.22	33.91	0.0	1.09
2087	47.44	37.24	33.83	0.0	1.09
2088	47.70	37.25	33.74	0.0	1.09
2089	47.96	37.26	33.65	0.0	1.09
2090	48.21	37.26	33.54	0.0	1.09
2091	48.47	37.26	33.44	0.0	1.09
2092	48.71	37.25	33.32	0.0	1.09
2093	48.96	37.24	33.20	0.0	1.09
2094	49.20	37.22	33.08	0.0	1.09
2095	49.44	37.21	32.94	0.0	1.09
2096	49.68	37.18	32.81	0.0	1.09
2097	49.92	37.15	32.67	0.0	1.09
2098	50.15	37.12	32.52	0.0	1.09
2099	50.38	37.09	32.37	0.0	1.09
2100	50.61	37.05	32.21	0.0	1.09
2010	0.02	-0.00	-0.00	0.0	1.10
2011	4.09	4.04	4.04	0.0	1.10
2012	7.53	7.44	7.44	0.0	1.10
2013	10.43	10.31	10.30	0.0	1.10
2014	12.89	12.73	12.71	0.0	1.10
2015	14.96	14.76	14.75	0.0	1.10
2016	16.73	16.49	16.46	0.0	1.10
2017	18.23	17.95	17.92	0.0	1.10
2018	19.53	19.20	19.16	0.0	1.10
2019	20.65	20.28	20.23	0.0	1.10
2020	21.62	21.21	21.15	0.0	1.10
2021	22.49	22.03	21.96	0.0	1.10
2022	23.26	22.75	22.67	0.0	1.10
2023	23.95	23.39	23.30	0.0	1.10
2024	24.59	23.97	23.87	0.0	1.10
2025	25.17	24.50	24.38	0.0	1.10
2026	25.72	24.99	24.85	0.0	1.10
2027	26.23	25.44	25.29	0.0	1.10
2028	26.72	25.87	25.70	0.0	1.10
2029	27.19	26.27	26.08	0.0	1.10
2030	27.64	26.65	26.45	0.0	1.10
2031	28.08	27.02	26.79	0.0	1.10
2032	28.51	27.37	27.12	0.0	1.10
2033	28.93	27.71	27.44	0.0	1.10
2034	29.34	28.04	27.75	0.0	1.10
2035	29.74	28.36	28.05	0.0	1.10
2036	30.14	28.68	28.34	0.0	1.10
2037	30.53	28.98	28.62	0.0	1.10
2038	30.93	29.28	28.89	0.0	1.10
2039	31.31	29.57	29.15	0.0	1.10
2040	31.70	29.86	29.41	0.0	1.10
2041	32.08	30.14	29.66	0.0	1.10
2042	32.46	30.41	29.90	0.0	1.10
2043	32.84	30.68	30.14	0.0	1.10
2044	33.21	30.94	30.37	0.0	1.10
2045	33.58	31.20	30.59	0.0	1.10
2046	33.96	31.45	30.81	0.0	1.10
2047	34.32	31.70	31.02	0.0	1.10
2048	34.69	31.94	31.22	0.0	1.10
2049	35.05	32.18	31.42	0.0	1.10
2050	35.42	32.41	31.60	0.0	1.10
2051	35.78	32.63	31.79	0.0	1.10
2052	36.13	32.85	31.96	0.0	1.10
2053	36.49	33.06	32.13	0.0	1.10
2054	36.84	33.27	32.29	0.0	1.10
2055	37.20	33.47	32.44	0.0	1.10
2056	37.54	33.67	32.59	0.0	1.10
2057	37.89	33.86	32.73	0.0	1.10
2058	38.24	34.04	32.86	0.0	1.10
2059	38.58	34.22	32.98	0.0	1.10
2060	38.92	34.40	33.10	0.0	1.10
2061	39.25	34.56	33.21	0.0	1.10
2062	39.59	34.72	33.31	0.0	1.10
2063	39.92	34.88	33.40	0.0	1.10
2064	40.25	35.03	33.49	0.0	1.10
2065	40.58	35.17	33.57	0.0	1.10
2066	40.90	35.31	33.64	0.0	1.10
2067	41.22	35.44	33.71	0.0	1.10
2068	41.54	35.56	33.76	0.0	1.10
2069	41.86	35.68	33.81	0.0	1.10
2070	42.17	35.80	33.85	0.0	1.10
2071	42.48	35.90	33.89	0.0	1.10
2072	42.79	36.01	33.92	0.0	1.10
2073	43.10	36.10	33.93	0.0	1.10
2074	43.40	36.19	33.95	0.0	1.10
2075	43.70	36.28	33.95	0.0	1.10
2076	44.00	36.35	33.95	0.0	1.10
2077	44.29	36.43	33.94	0.0	1.10
2078	44.58	36.49	33.92	0.0	1.10
2079	44.87	36.56	33.89	0.0	1.10
2080	45.16	36.61	33.86	0.0	1.10
2081	45.44	36.66	33.82	0.0	1.10
2082	45.72	36.71	33.78	0.0	1.10
2083	46.00	36.75	33.73	0.0	1.10
2084	46.27	36.79	33.67	0.0	1.10
2085	46.55	36.82	33.60	0.0	1.10
2086	46.82	36.84	33.53	0.0	1.10
2087	47.08	36.86	33.45	0.0	1.10
2088	47.35	36.88	33.36	0.0	1.10
2089	47.61	36.89	33.27	0.0	1.10
2090	47.86	36.89	33.17	0.0	1.10
2091	48.12	36.89	33.07	0.0	1.10
2092	48.37	36.89	32.96	0.0	1.10
2093	48.62	36.88	32.84	0.0	1.10
2094	48.87	36.87	32.72	0.0	1.10
2095	49.11	36.86	32.59	0.0	1.10
2096	49.35	36.84	32.45	0.0	1.10
2097	49.59	36.81	32.32	0.0	1.10
2098	49.83	36.78	32.17	0.0	1.10
2099	50.06	36.75	32.02	0.0	1.10
2100	50.29	36.72	31.87	0.0	1.10
2010	0.02	0.00	0.00	0.0	1.11
2011	3.97	3.92	3.92	0.0	1.11
2012	7.32	7.23	7.23	0.0	1.11
2013	10.15	10.02	10.02	0.0	1.11
2014	12.55	12.38	12.37	0.0	1.11
2015	14.58	14.38	14.36	0.0	1.11
2016	16.31	16.07	16.04	0.0	1.11
2017	17.79	17.51	17.48	0.0	1.11
2018	19.07	18.74	18.70	0.0	1.11
2019	20.17	19.81	19.76	0.0	1.11
2020	21.14	20.73	20.67	0.0	1.11
2021	22.00	21.54	21.47	0.0	1.11
2022	22.77	22.26	22.17	0.0	1.11
2023	23.46	22.90	22.80	0.0	1.11
2024	24.09	23.47	23.37	0.0	1.11
2025	24.68	24.00	23.88	0.0	1.11
2026	25.22	24.49	24.35	0.0	1.11
2027	25.74	24.94	24.79	0.0	1.11
2028	26.23	25.37	25.20	0.0	1.11
2029	26.69	25.77	25.58	0.0	1.11
2030	27.15	26.15	25.95	0.0	1.11
2031	27.59	26.52	26.29	0.0	1.11
2032	28.01	26.87	26.63	0.0	1.11
2033	28.43	27.21	26.95	0.0	1.11
2034	28.84	27.54	27.25	0.0	1.11
2035	29.25	27.87	27.55	0.0	1.11
2036	29.65	28.18	27.84	0.0	1.11
2037	30.05	28.49	28.12	0.0	1.11
2038	30.44	28.79	28.39	0.0	1.11
2039	30.83	29.08	28.66	0.0	1.11
2040	31.21	29.37	28.92	0.0	1.11
2041	31.60	29.65	29.17	0.0	1.11
2042	31.98	29.92	29.41	0.0	1.11
2043	32.36	30.19	29.65	0.0	1.11
2044	32.73	30.46	29.88	0.0	1.11
2045	33.11	30.72	30.11	0.0	1.11
2046	33.48	30.97	30.32	0.0	1.11
2047	33.85	31.22	30.53	0.0	1.11
2048	34.22	31.46	30.74	0.0	1.11
2049	34.59	31.70	30.94	0.0	1.11
2050	34.95	31.93	31.13	0.0	1.11
2051	35.31	32.16	31.31	0.0	1.11
2052	35.67	32.38	31.49	0.0	1.11
2053	36.03	32.59	31.66	0.0	1.11
2054	36.39	32.80	31.82	0.0	1.11
2055	36.74	33.01	31.97	0.0	1.11
2056	37.09	33.21	32.12	0.0	1.11
2057	37.44	33.40	32.26	0.0	1.11
2058	37.79	33.59	32.40	0.0	1.11
2059	38.13	33.77	32.52	0.0	1.11
2060	38.47	33.94	32.64	0.0	1.11
2061	38.81	34.11	32.75	0.0	1.11
2062	39.15	34.27	32.86	0.0	1.11
2063	39.49	34.43	32.95	0.0	1.11
2064	39.82	34.58	33.04	0.0	1.11
2065	40.15	34.73	33.13	0.0	1.11
2066	40.48	34.87	33.20	0.0	1.11
2067	40.80	35.00	33.27	0.0	1.11
2068	41.12	35.13	33.33	0.0	1.11
2069	41.44	35.25	33.38	0.0	1.11
2070	41.76	35.37	33.42	0.0	1.11
2071	42.07	35.48	33.46	0.0	1.11
2072	42.39	35.59	33.49	0.0	1.11
2073	42.69	35.68	33.51	0.0	1.11
2074	43.00	35.78	33.53	0.0	1.11
2075	43.30	35.86	33.53	0.0	1.11
2076	43.60	35.95	33.53	0.0	1.11
2077	43.90	36.02	33.53	0.0	1.11
2078	44.20	36.09	33.51	0.0	1.11
2079	44.49	36.16	33.49	0.0	1.11
2080	44.78	36.22	33.46	0.0	1.11
2081	45.06	36.27	33.43	0.0	1.11
2082	45.35	36.32	33.38	0.0	1.11
2083	45.63	36.36	33.33	0.0	1.11
2084	45.91	36.40	33.28	0.0	1.11
2085	46.18	36.44	33.21	0.0	1.11
2086	46.46	36.46	33.14	0.0	1.11
2087	46.73	36.49	33.07	0.0	1.11
2088	46.99	36.51	32.99	0.0	1.11
2089	47.26	36.52	32.90	0.0	1.11
2090	47.52	36.53	32.80	0.0	1.11
2091	47.78	36.53	32.70	0.0	1.11
2092	48.03	36.53	32.59	0.0	1.11
2093	48.28	36.53	32.48	0.0	1.11
2094	48.53	36.52	32.36	0.0	1.11
2095	48.78	36.51	32.23	0.0	1.11
2096	49.03	36.49	32.10	0.0	1.11
2097	49.27	36.47	31.97	0.0	1.11
2098	49.51	36.45	31.83	0.0	1.11
2099	49.74	36.42	31.68	0.0	1.11
2100	49.98	36.39	31.53	0.0	1.11
2010	0.02	0.00	0.00	0.0	1.12
2011	3.86	3.81	3.81	0.0	1.12
2012	7.12	7.03	7.02	0.0	1.12
2013	9.87	9.75	9.74	0.0	1.12
2014	12.22	12.05	12.04	0.0	1.12
2015	14.21	14.00	13.99	0.0	1.12
2016	15.90	15.66	15.64	0.0	1.12
2017	17.36	17.08	17.05	0.0	1.12
2018	18.62	18.29	18.25	0.0	1.12
2019	19.71	19.34	19.29	0.0	1.12
2020	20.67	20.26	20.20	0.0	1.12
2021	21.52	21.06	20.99	0.0	1.12
2022	22.29	21.77	21.69	0.0	1.12
2023	22.98	22.41	22.31	0.0	1.12
2024	23.61	22.99	22.88	0.0	1.12
2025	24.19	23.51	23.39	0.0	1.12
2026	24.74	24.00	23.86	0.0	1.12
2027	25.25	24.45	24.30	0.0	1.12
2028	25.74	24.88	24.71	0.0	1.12
2029	26.21	25.28	25.09	0.0	1.12
2030	26.66	25.66	25.46	0.0	1.12
2031	27.10	26.03	25.80	0.0	1.12
2032	27.53	26.38	26.14	0.0	1.12
2033	27.95	26.73	26.46	0.0	1.12
2034	28.36	27.06	26.76	0.0	1.12
2035	28.77	27.38	27.06	0.0	1.12
2036	29.17	27.69	27.35	0.0	1.12
2037	29.57	28.00	27.63	0.0	1.12
2038	29.96	28.30	27.91	0.0	1.12
2039	30.35	28.60	28.17	0.0	1.12
2040	30.74	28.88	28.43	0.0	1.12
2041	31.12	29.17	28.69	0.0	1.12
2042	31.50	29.44	28.93	0.0	1.12
2043	31.88	29.71	29.17	0.0	1.12
2044	32.26	29.98	29.40	0.0	1.12
2045	32.64	30.24	29.63	0.0	1.12
2046	33.01	30.50	29.85	0.0	1.12
2047	33.38	30.75	30.06	0.0	1.12
2048	33.75	30.99	30.26	0.0	1.12
2049	34.12	31.23	30.46	0.0	1.12
2050	34.49	31.46	30.65	0.0	1.12
2051	34.85	31.69	30.84	0.0	1.12
2052	35.22	31.91	31.02	0.0	1.12
2053	35.58	32.13	31.19	0.0	1.12
2054	35.93	32.34	31.35	0.0	1.12
2055	36.29	32.55	31.51	0.0	1.12
2056	36.64	32.75	31.66	0.0	1.12
2057	37.00	32.94	31.80	0.0	1.12
2058	37.35	33.13	31.94	0.0	1.12
2059	37.69	33.32	32.07	0.0	1.12
2060	38.04	33.49	32.19	0.0	1.12
2061	38.38	33.67	32.31	0.0	1.12
2062	38.72	33.83	32.41	0.0	1.12
2063	39.06	33.99	32.51	0.0	1.12
2064	39.39	34.15	32.60	0.0	1.12
2065	39.73	34.30	32.69	0.0	1.12
2066	40.06	34.44	32.76	0.0	1.12
2067	40.38	34.57	32.83	0.0	1.12
2068	40.71	34.71	32.90	0.0	1.12
2069	41.03	34.83	32.95	0.0	1.12
2070	41.35	34.95	33.00	0.0	1.12
2071	41.67	35.06	33.04	0.0	1.12
2072	41.98	35.17	33.07	0.0	1.12
2073	42.30	35.27	33.10	0.0	1.12
2074	42.61	35.37	33.11	0.0	1.12
2075	42.91	35.46	33.12	0.0	1.12
2076	43.22	35.54	33.13	0.0	1.12
2077	43.52	35.62	33.12	0.0	1.12
2078	43.82	35.70	33.11	0.0	1.12
2079	44.11	35.77	33.09	0.0	1.12
2080	44.40	35.83	33.07	0.0	1.12
2081	44.69	35.89	33.03	0.0	1.12
2082	44.98	35.94	32.99	0.0	1.12
2083	45.26	35.98	32.95	0.0	1.12
2084	45.55	36.03	32.89	0.0	1.12
2085	45.82	36.06	32.83	0.0	1.12
2086	46.10	36.09	32.77	0.0	1.12
2087	46.37	36.12	32.69	0.0	1.12
2088	46.64	36.14	32.62	0.0	1.12
2089	46.91	36.16	32.53	0.0	1.12
2090	47.18	36.17	32.44	0.0	1.12
2091	47.44	36.18	32.34	0.0	1.12
2092	47.70	36.18	32.23	0.0	1.12
2093	47.95	36.18	32.12	0.0	1.12
2094	48.21	36.18	32.01	0.0	1.12
2095	48.46	36.17	31.89	0.0	1.12
2096	48.70	36.16	31.76	0.0	1.12
2097	48.95	36.14	31.63	0.0	1.12
2098	49.19	36.12	31.49	0.0	1.12
2099	49.43	36.09	31.35	0.0	1.12
2100	49.67	36.06	31.20	0.0	1.12
2010	0.02	0.00	0.00	0.0	1.13
2011	3.75	3.70	3.70	0.0	1.13
2012	6.92	6.83	6.83	0.0	1.13
2013	9.61	9.48	9.47	0.0	1.13
2014	11.90	11.73	11.72	0.0	1.13
2015	13.84	13.64	13.62	0.0	1.13
2016	15.51	15.27	15.24	0.0	1.13
2017	16.94	16.66	16.63	0.0	1.13
2018	18.18	17.86	17.82	0.0	1.13
2019	19.27	18.89	18.84	0.0	1.13
2020	20.22	19.80	19.74	0.0	1.13
2021	21.06	20.59	20.52	0.0	1.13
2022	21.82	21.30	21.22	0.0	1.13
2023	22.50	21.94	21.84	0.0	1.13
2024	23.13	22.51	22.40	0.0	1.13
2025	23.72	23.04	22.91	0.0	1.13
2026	24.26	23.52	23.38	0.0	1.13
2027	24.77	23.97	23.82	0.0	1.13
2028	25.26	24.40	24.23	0.0	1.13
2029	25.73	24.80	24.61	0.0	1.13
2030	26.19	25.18	24.97	0.0	1.13
2031	26.63	25.55	25.32	0.0	1.13
2032	27.06	25.90	25.66	0.0	1.13
2033	27.48	26.25	25.98	0.0	1.13
2034	27.89	26.58	26.29	0.0	1.13
2035	28.30	26.90	26.58	0.0	1.13
2036	28.70	27.22	26.88	0.0	1.13
2037	29.10	27.52	27.16	0.0	1.13
2038	29.49	27.83	27.43	0.0	1.13
2039	29.88	28.12	27.70	0.0	1.13
2040	30.27	28.41	27.96	0.0	1.13
2041	30.66	28.69	28.21	0.0	1.13
2042	31.04	28.97	28.46	0.0	1.13
2043	31.42	29.24	28.70	0.0	1.13
2044	31.80	29.51	28.93	0.0	1.13
2045	32.18	29.77	29.16	0.0	1.13
2046	32.55	30.03	29.38	0.0	1.13
2047	32.93	30.28	29.59	0.0	1.13
2048	33.30	30.53	29.80	0.0	1.13
2049	33.67	30.77	30.00	0.0	1.13
2050	34.04	31.00	30.19	0.0	1.13
2051	34.40	31.23	30.38	0.0	1.13
2052	34.77	31.46	30.56	0.0	1.13
2053	35.13	31.68	30.73	0.0	1.13
2054	35.49	31.89	30.90	0.0	1.13
2055	35.85	32.10	31.06	0.0	1.13
2056	36.21	32.30	31.21	0.0	1.13
2057	36.56	32.50	31.36	0.0	1.13
2058	36.91	32.69	31.49	0.0	1.13
2059	37.26	32.88	31.62	0.0	1.13
2060	37.61	33.06	31.75	0.0	1.13
2061	37.95	33.23	31.86	0.0	1.13
2062	38.30	33.40	31.97	0.0	1.13
2063	38.64	33.56	32.08	0.0	1.13
2064	38.98	33.72	32.17	0.0	1.13
2065	39.31	33.87	32.26	0.0	1.13
2066	39.65	34.01	32.34	0.0	1.13
2067	39.98	34.15	32.41	0.0	1.13
2068	40.30	34.29	32.47	0.0	1.13
2069	40.63	34.42	32.53	0.0	1.13
2070	40.95	34.54	32.58	0.0	1.13
2071	41.27	34.65	32.62	0.0	1.13
2072	41.59	34.76	32.66	0.0	1.13
2073	41.91	34.87	32.69	0.0	1.13
2074	42.22	34.97	32.71	0.0	1.13
2075	42.53	35.06	32.72	0.0	1.13
2076	42.83	35.15	32.73	0.0	1.13
2077	43.14	35.23	32.72	0.0	1.13
2078	43.44	35.31	32.72	0.0	1.13
2079	43.74	35.38	32.70	0.0	1.13
2080	44.04	35.45	32.68	0.0	1.13
2081	44.33	35.51	32.65	0.0	1.13
2082	44.62	35.56	32.61	0.0	1.13
2083	44.91	35.61	32.57	0.0	1.13
2084	45.19	35.66	32.52	0.0	1.13
2085	45.47	35.70	32.46	0.0	1.13
2086	45.75	35.73	32.40	0.0	1.13
2087	46.03	35.76	32.33	0.0	1.13
2088	46.30	35.79	32.25	0.0	1.13
2089	46.57	35.81	32.17	0.0	1.13
2090	46.84	35.82	32.08	0.0	1.13
2091	47.11	35.83	31.98	0.0	1.13
2092	47.37	35.84	31.88	0.0	1.13
2093	47.63	35.84	31.78	0.0	1.13
2094	47.88	35.84	31.66	0.0	1.13
2095	48.14	35.83	31.54	0.0	1.13
2096	48.39	35.82	31.42	0.0	1.13
2097	48.64	35.81	31.29	0.0	1.13
2098	48.88	35.79	31.15	0.0	1.13
2099	49.13	35.77	31.02	0.0	1.13
2100	49.37	35.74	30.87	0.0	1.13
2010	0.02	0.00	0.00	0.0	1.14
2011	3.65	3.59	3.59	0.0	1.14
2012	6.73	6.64	6.64	0.0	1.14
2013	9.35	9.23	9.22	0.0	1.14
2014	11.59	11.42	11.41	0.0	1.14
2015	13.50	13.29	13.28	0.0	1.14
2016	15.13	14.89	14.86	0.0	1.14
2017	16.54	16.26	16.23	0.0	1.14
2018	17.77	17.44	17.40	0.0	1.14
2019	18.83	18.46	18.41	0.0	1.14
2020	19.77	19.36	19.29	0.0	1.14
2021	20.61	20.14	20.07	0.0	1.14
2022	21.36	20.85	20.76	0.0	1.14
2023	22.05	21.48	21.38	0.0	1.14
2024	22.67	22.05	21.94	0.0	1.14
2025	23.26	22.57	22.45	0.0	1.14
2026	23.80	23.06	22.92	0.0	1.14
2027	24.31	23.51	23.35	0.0	1.14
2028	24.80	23.93	23.76	0.0	1.14
2029	25.27	24.33	24.14	0.0	1.14
2030	25.72	24.72	24.51	0.0	1.14
2031	26.16	25.08	24.86	0.0	1.14
2032	26.59	25.44	25.19	0.0	1.14
2033	27.02	25.78	25.51	0.0	1.14
2034	27.43	26.11	25.82	0.0	1.14
2035	27.84	26.44	26.12	0.0	1.14
2036	28.24	26.75	26.41	0.0	1.14
2037	28.64	27.06	26.69	0.0	1.14
2038	29.03	27.36	26.97	0.0	1.14
2039	29.43	27.66	27.23	0.0	1.14
2040	29.81	27.95	27.49	0.0	1.14
2041	30.20	28.23	27.75	0.0	1.14
2042	30.59	28.51	28.00	0.0	1.14
2043	30.97	28.78	28.24	0.0	1.14
2044	31.35	29.05	28.47	0.0	1.14
2045	31.73	29.32	28.70	0.0	1.14
2046	32.11	29.57	28.92	0.0	1.14
2047	32.48	29.83	29.13	0.0	1.14
2048	32.85	30.07	29.34	0.0	1.14
2049	33.23	30.32	29.54	0.0	1.14
2050	33.60	30.55	29.74	0.0	1.14
2051	33.96	30.78	29.93	0.0	1.14
2052	34.33	31.01	30.11	0.0	1.14
2053	34.70	31.23	30.28	0.0	1.14
2054	35.06	31.45	30.45	0.0	1.14
2055	35.42	31.66	30.61	0.0	1.14
2056	35.78	31.86	30.77	0.0	1.14
2057	36.13	32.06	30.92	0.0	1.14
2058	36.49	32.26	31.06	0.0	1.14
2059	36.84	32.44	31.19	0.0	1.14
2060	37.19	32.63	31.31	0.0	1.14
2061	37.54	32.80	31.43	0.0	1.14
2062	37.88	32.97	31.54	0.0	1.14
2063	38.23	33.14	31.65	0.0	1.14
2064	38.57	33.30	31.75	0.0	1.14
2065	38.91	33.45	31.84	0.0	1.14
2066	39.24	33.60	31.92	0.0	1.14
2067	39.58	33.74	31.99	0.0	1.14
2068	39.91	33.88	32.06	0.0	1.14
2069	40.24	34.01	32.12	0.0	1.14
2070	40.56	34.13	32.17	0.0	1.14
2071	40.88	34.25	32.22	0.0	1.14
2072	41.21	34.37	32.25	0.0	1.14
2073	41.52	34.47	32.29	0.0	1.14
2074	41.84	34.57	32.31	0.0	1.14
2075	42.15	34.67	32.32	0.0	1.14
2076	42.46	34.76	32.33	0.0	1.14
2077	42.77	34.85	32.33	0.0	1.14
2078	43.07	34.93	32.33	0.0	1.14
2079	43.38	35.00	32.32	0.0	1.14
2080	43.67	35.07	32.30	0.0	1.14
2081	43.97	35.13	32.27	0.0	1.14
2082	44.26	35.19	32.24	0.0	1.14
2083	44.56	35.25	32.20	0.0	1.14
2084	44.84	35.29	32.15	0.0	1.14
2085	45.13	35.34	32.09	0.0	1.14
2086	45.41	35.37	32.03	0.0	1.14
2087	45.69	35.41	31.97	0.0	1.14
2088	45.97	35.43	31.89	0.0	1.14
2089	46.24	35.46	31.81	0.0	1.14
2090	46.51	35.48	31.73	0.0	1.14
2091	46.78	35.49	31.63	0.0	1.14
2092	47.05	35.50	31.54	0.0	1.14
2093	47.31	35.51	31.43	0.0	1.14
2094	47.57	35.51	31.32	0.0	1.14
2095	47.83	35.50	31.21	0.0	1.14
2096	48.08	35.50	31.09	0.0	1.14
2097	48.33	35.49	30.96	0.0	1.14
2098	48.58	35.47	30.83	0.0	1.14
2099	48.83	35.45	30.69	0.0	1.14
2100	49.07	35.43	30.55	0.0	1.14
2010	0.02	0.00	0.00	0.0	1.15
2011	3.55	3.49	3.49	0.0	1.15
2012	6.55	6.46	6.45	0.0	1.15
2013	9.11	8.98	8.97	0.0	1.15
2014	11.29	11.12	11.11	0.0	1.15
2015	13.16	12.95	12.94	0.0	1.15
2016	14.77	14.52	14.50	0.0	1.15
2017	16.15	15.86	15.83	0.0	1.15
2018	17.36	17.03	16.99	0.0	1.15
2019	18.41	18.04	17.99	0.0	1.15
2020	19.34	18.92	18.86	0.0	1.15
2021	20.17	19.70	19.63	0.0	1.15
2022	20.92	20.40	20.32	0.0	1.15
2023	21.60	21.03	20.93	0.0	1.15
2024	22.22	21.60	21.49	0.0	1.15
2025	22.80	22.12	21.99	0.0	1.15
2026	23.35	22.60	22.46	0.0	1.15
2027	23.86	23.05	22.89	0.0	1.15
2028	24.35	23.47	23.30	0.0	1.15
2029	24.82	23.88	23.69	0.0	1.15
2030	25.27	24.26	24.05	0.0	1.15
2031	25.71	24.63	24.40	0.0	1.15
2032	26.14	24.98	24.73	0.0	1.15
2033	26.56	25.32	25.05	0.0	1.15
2034	26.98	25.66	25.36	0.0	1.15
2035	27.38	25.98	25.66	0.0	1.15
2036	27.79	26.30	25.95	0.0	1.15
2037	28.19	26.61	26.23	0.0	1.15
2038	28.58	26.91	26.51	0.0	1.15
2039	28.98	27.20	26.78	0.0	1.15
2040	29.37	27.49	27.04	0.0	1.15
2041	29.75	27.78	27.29	0.0	1.15
2042	30.14	28.06	27.54	0.0	1.15
2043	30.52	28.33	27.78	0.0	1.15
2044	30.91	28.60	28.02	0.0	1.15
2045	31.29	28.87	28.25	0.0	1.15
2046	31.67	29.13	28.47	0.0	1.15
2047	32.04	29.38	28.68	0.0	1.15
2048	32.42	29.63	28.89	0.0	1.15
2049	32.79	29.87	29.10	0.0	1.15
2050	33.16	30.11	29.29	0.0	1.15
2051	33.53	30.34	29.48	0.0	1.15
2052	33.90	30.57	29.67	0.0	1.15
2053	34.27	30.79	29.84	0.0	1.15
2054	34.63	31.01	30.01	0.0	1.15
2055	34.99	31.22	30.18	0.0	1.15
2056	35.35	31.43	30.33	0.0	1.15
2057	35.71	31.63	30.48	0.0	1.15
2058	36.07	31.83	30.62	0.0	1.15
2059	36.42	32.02	30.76	0.0	1.15
2060	36.78	32.20	30.89	0.0	1.15
2061	37.13	32.38	31.01	0.0	1.15
2062	37.48	32.55	31.12	0.0	1.15
2063	37.82	32.72	31.23	0.0	1.15
2064	38.16	32.88	31.33	0.0	1.15
2065	38.51	33.04	31.42	0.0	1.15
2066	38.84	33.19	31.50	0.0	1.15
2067	39.18	33.33	31.58	0.0	1.15
2068	39.51	33.47	31.65	0.0	1.15
2069	39.85	33.61	31.71	0.0	1.15
2070	40.17	33.73	31.77	0.0	1.15
2071	40.50	33.86	31.82	0.0	1.15
2072	40.82	33.97	31.86	0.0	1.15
2073	41.15	34.08	31.89	0.0	1.15
2074	41.46	34.19	31.92	0.0	1.15
2075	41.78	34.29	31.93	0.0	1.15
2076	42.09	34.38	31.95	0.0	1.15
2077	42.40	34.47	31.95	0.0	1.15
2078	42.71	34.55	31.95	0.0	1.15
2079	43.02	34.63	31.94	0.0	1.15
2080	43.32	34.70	31.92	0.0	1.15
2081	43.62	34.77	31.90	0.0	1.15
2082	43.91	34.83	31.86	0.0	1.15
2083	44.21	34.88	31.83	0.0	1.15
2084	44.50	34.93	31.78	0.0	1.15
2085	44.79	34.98	31.73	0.0	1.15
2086	45.07	35.02	31.67	0.0	1.15
2087	45.36	35.06	31.61	0.0	1.15
2088	45.64	35.09	31.54	0.0	1.15
2089	45.91	35.11	31.46	0.0	1.15
2090	46.19	35.14	31.38	0.0	1.15
2091	46.46	35.15	31.29	0.0	1.15
2092	46.73	35.17	31.19	0.0	1.15
2093	46.99	35.17	31.09	0.0	1.15
2094	47.26	35.18	30.99	0.0	1.15
2095	47.52	35.18	30.87	0.0	1.15
2096	47.77	35.17	30.76	0.0	1.15
2097	48.03	35.17	30.63	0.0	1.15
2098	48.28	35.15	30.50	0.0	1.15
2099	48.53	35.14	30.37	0.0	1.15
2100	48.78	35.12	30.23	0.0	1.15
2010	0.02	0.00	0.00	0.0	1.16
2011	3.45	3.39	3.39	0.0	1.16
2012	6.37	6.28	6.28	0.0	1.16
2013	8.87	8.74	8.73	0.0	1.16
2014	11.00	10.84	10.82	0.0	1.16
2015	12.83	12.63	12.61	0.0	1.16
2016	14.41	14.16	14.14	0.0	1.16
2017	15.77	15.48	15.45	0.0	1.16
2018	16.96	16.63	16.59	0.0	1.16
2019	18.00	17.63	17.57	0.0	1.16
2020	18.92	18.50	18.44	0.0	1.16
2021	19.75	19.27	19.20	0.0	1.16
2022	20.49	19.97	19.88	0.0	1.16
2023	21.16	20.59	20.49	0.0	1.16
2024	21.79	21.15	21.04	0.0	1.16
2025	22.36	21.67	21.55	0.0	1.16
2026	22.90	22.15	22.01	0.0	1.16
2027	23.42	22.60	22.45	0.0	1.16
2028	23.90	23.03	22.85	0.0	1.16
2029	24.37	23.43	23.24	0.0	1.16
2030	24.83	23.81	23.60	0.0	1.16
2031	25.27	24.18	23.95	0.0	1.16
2032	25.70	24.53	24.28	0.0	1.16
2033	26.12	24.88	24.60	0.0	1.16
2034	26.53	25.21	24.91	0.0	1.16
2035	26.94	25.53	25.21	0.0	1.16
2036	27.35	25.85	25.50	0.0	1.16
2037	27.75	26.16	25.78	0.0	1.16
2038	28.14	26.46	26.06	0.0	1.16
2039	28.54	26.76	26.33	0.0	1.16
2040	28.93	27.05	26.59	0.0	1.16
2041	29.32	27.33	26.85	0.0	1.16
2042	29.70	27.61	27.09	0.0	1.16
2043	30.09	27.89	27.34	0.0	1.16
2044	30.47	28.16	27.57	0.0	1.16
2045	30.85	28.42	27.80	0.0	1.16
2046	31.23	28.68	28.02	0.0	1.16
2047	31.61	28.94	28.24	0.0	1.16
2048	31.99	29.19	28.45	0.0	1.16
2049	32.36	29.43	28.66	0.0	1.16
2050	32.73	29.67	28.85	0.0	1.16
2051	33.11	29.91	29.05	0.0	1.16
2052	33.48	30.14	29.23	0.0	1.16
2053	33.84	30.36	29.41	0.0	1.16
2054	34.21	30.58	29.58	0.0	1.16
2055	34.58	30.80	29.74	0.0	1.16
2056	34.94	31.00	29.90	0.0	1.16
2057	35.30	31.21	30.05	0.0	1.16
2058	35.66	31.40	30.20	0.0	1.16
2059	36.01	31.60	30.33	0.0	1.16
2060	36.37	31.78	30.46	0.0	1.16
2061	36.72	31.96	30.59	0.0	1.16
2062	37.07	32.14	30.70	0.0	1.16
2063	37.42	32.31	30.81	0.0	1.16
2064	37.77	32.47	30.91	0.0	1.16
2065	38.11	32.63	31.01	0.0	1.16
2066	38.45	32.78	31.09	0.0	1.16
2067	38.79	32.93	31.17	0.0	1.16
2068	39.13	33.07	31.25	0.0	1.16
2069	39.46	33.21	31.31	0.0	1.16
2070	39.79	33.34	31.37	0.0	1.16
2071	40.12	33.46	31.42	0.0	1.16
2072	40.45	33.58	31.46	0.0	1.16
2073	40.77	33.70	31.50	0.0	1.16
2074	41.09	33.80	31.53	0.0	1.16
2075	41.41	33.91	31.55	0.0	1.16
2076	41.73	34.00	31.56	0.0	1.16
2077	42.04	34.09	31.57	0.0	1.16
2078	42.35	34.18	31.57	0.0	1.16
2079	42.66	34.26	31.56	0.0	1.16
2080	42.97	34.33	31.55	0.0	1.16
2081	43.27	34.40	31.53	0.0	1.16
2082	43.57	34.47	31.50	0.0	1.16
2083	43.87	34.53	31.46	0.0	1.16
2084	44.16	34.58	31.42	0.0	1.16
2085	44.45	34.63	31.37	0.0	1.16
2086	44.74	34.67	31.32	0.0	1.16
2087	45.03	34.71	31.26	0.0	1.16
2088	45.31	34.75	31.19	0.0	1.16
2089	45.59	34.77	31.12	0.0	1.16
2090	45.87	34.80	31.04	0.0	1.16
2091	46.14	34.82	30.95	0.0	1.16
2092	46.41	34.84	30.86	0.0	1.16
2093	46.68	34.85	30.76	0.0	1.16
2094	46.95	34.85	30.66	0.0	1.16
2095	47.21	34.86	30.55	0.0	1.16
2096	47.47	34.86	30.43	0.0	1.16
2097	47.73	34.85	30.31	0.0	1.16
2098	47.99	34.84	30.18	0.0	1.16
2099	48.24	34.83	30.05	0.0	1.16
2100	48.49	34.81	29.92	0.0	1.16
2010	0.02	0.00	0.00	0.0	1.17
2011	3.35	3.30	3.30	0.0	1.17
2012	6.20	6.11	6.11	0.0	1.17
2013	8.64	8.51	8.50	0.0	1.17
2014	10.73	10.56	10.54	0.0	1.17
2015	12.52	12.31	12.29	0.0	1.17
2016	14.06	13.82	13.79	0.0	1.17
2017	15.41	15.12	15.08	0.0	1.17
2018	16.58	16.24	16.20	0.0	1.17
2019	17.60	17.23	17.17	0.0	1.17
2020	18.52	18.09	18.03	0.0	1.17
2021	19.33	18.86	18.78	0.0	1.17
2022	20.07	19.54	19.46	0.0	1.17
2023	20.74	20.16	20.06	0.0	1.17
2024	21.36	20.72	20.61	0.0	1.17
2025	21.93	21.24	21.11	0.0	1.17
2026	22.47	21.72	21.58	0.0	1.17
2027	22.98	22.17	22.01	0.0	1.17
2028	23.47	22.59	22.41	0.0	1.17
2029	23.94	22.99	22.80	0.0	1.17
2030	24.39	23.37	23.16	0.0	1.17
2031	24.83	23.74	23.51	0.0	1.17
2032	25.26	24.09	23.84	0.0	1.17
2033	25.68	24.44	24.16	0.0	1.17
2034	26.10	24.77	24.47	0.0	1.17
2035	26.51	25.09	24.77	0.0	1.17
2036	26.91	25.41	25.06	0.0	1.17
2037	27.31	25.72	25.34	0.0	1.17
2038	27.71	26.02	25.62	0.0	1.17
2039	28.10	26.32	25.89	0.0	1.17
2040	28.50	26.61	26.15	0.0	1.17
2041	28.89	26.90	26.41	0.0	1.17
2042	29.27	27.18	26.66	0.0	1.17
2043	29.66	27.45	26.90	0.0	1.17
2044	30.04	27.72	27.13	0.0	1.17
2045	30.43	27.99	27.37	0.0	1.17
2046	30.81	28.25	27.59	0.0	1.17
2047	31.19	28.51	27.81	0.0	1.17
2048	31.56	28.76	28.02	0.0	1.17
2049	31.94	29.00	28.22	0.0	1.17
2050	32.32	29.25	28.42	0.0	1.17
2051	32.69	29.48	28.62	0.0	1.17
2052	33.06	29.71	28.80	0.0	1.17
2053	33.43	29.94	28.98	0.0	1.17
2054	33.80	30.16	29.16	0.0	1.17
2055	34.17	30.38	29.32	0.0	1.17
2056	34.53	30.59	29.48	0.0	1.17
2057	34.89	30.79	29.63	0.0	1.17
2058	35.25	30.99	29.78	0.0	1.17
2059	35.61	31.18	29.92	0.0	1.17
2060	35.97	31.37	30.05	0.0	1.17
2061	36.32	31.56	30.18	0.0	1.17
2062	36.68	31.73	30.29	0.0	1.17
2063	37.03	31.91	30.40	0.0	1.17
2064	37.38	32.07	30.51	0.0	1.17
2065	37.72	32.23	30.60	0.0	1.17
2066	38.07	32.39	30.69	0.0	1.17
2067	38.41	32.54	30.77	0.0	1.17
2068	38.75	32.68	30.85	0.0	1.17
2069	39.08	32.82	30.92	0.0	1.17
2070	39.42	32.95	30.98	0.0	1.17
2071	39.75	33.08	31.03	0.0	1.17
2072	40.08	33.20	31.07	0.0	1.17
2073	40.41	33.32	31.11	0.0	1.17
2074	40.73	33.43	31.14	0.0	1.17
2075	41.05	33.53	31.17	0.0	1.17
2076	41.37	33.63	31.18	0.0	1.17
2077	41.69	33.72	31.19	0.0	1.17
2078	42.00	33.81	31.20	0.0	1.17
2079	42.31	33.89	31.19	0.0	1.17
2080	42.62	33.97	31.18	0.0	1.17
2081	42.93	34.04	31.16	0.0	1.17
2082	43.23	34.11	31.14	0.0	1.17
2083	43.53	34.17	31.11	0.0	1.17
2084	43.83	34.23	31.07	0.0	1.17
2085	44.12	34.28	31.02	0.0	1.17
2086	44.41	34.33	30.97	0.0	1.17
2087	44.70	34.37	30.91	0.0	1.17
2088	44.99	34.41	30.85	0.0	1.17
2089	45.27	34.44	30.77	0.0	1.17
2090	45.55	34.47	30.70	0.0	1.17
2091	45.83	34.49	30.61	0.0	1.17
2092	46.10	34.51	30.52	0.0	1.17
2093	46.38	34.52	30.43	0.0	1.17
2094	46.64	34.53	30.33	0.0	1.17
2095	46.91	34.54	30.22	0.0	1.17
2096	47.17	34.54	30.11	0.0	1.17
2097	47.44	34.54	29.99	0.0	1.17
2098	47.69	34.53	29.87	0.0	1.17
2099	47.95	34.53	29.74	0.0	1.17
2100	48.20	34.51	29.61	0.0	1.17
2010	0.02	0.00	0.00	0.0	1.18
2011	3.26	3.21	3.21	0.0	1.18
2012	6.04	5.95	5.94	0.0	1.18
2013	8.42	8.28	8.28	0.0	1.18
2014	10.46	10.29	10.27	0.0	1.18
2015	12.21	12.00	11.98	0.0	1.18
2016	13.73	13.48	13.45	0.0	1.18
2017	15.05	14.75	14.72	0.0	1.18
2018	16.20	15.86	15.82	0.0	1.18
2019	17.21	16.83	16.78	0.0	1.18
2020	18.12	17.69	17.63	0.0	1.18
2021	18.92	18.45	18.37	0.0	1.18
2022	19.65	19.13	19.04	0.0	1.18
2023	20.32	19.74	19.64	0.0	1.18
2024	20.94	20.30	20.19	0.0	1.18
2025	21.51	20.81	20.69	0.0	1.18
2026	22.05	21.29	21.15	0.0	1.18
2027	22.56	21.74	21.58	0.0	1.18
2028	23.04	22.16	21.98	0.0	1.18
2029	23.51	22.56	22.36	0.0	1.18
2030	23.96	22.94	22.73	0.0	1.18
2031	24.40	23.31	23.07	0.0	1.18
2032	24.83	23.66	23.40	0.0	1.18
2033	25.25	24.00	23.72	0.0	1.18
2034	25.67	24.33	24.03	0.0	1.18
2035	26.08	24.66	24.33	0.0	1.18
2036	26.48	24.97	24.63	0.0	1.18
2037	26.88	25.28	24.91	0.0	1.18
2038	27.28	25.59	25.18	0.0	1.18
2039	27.68	25.88	25.45	0.0	1.18
2040	28.07	26.18	25.72	0.0	1.18
2041	28.46	26.46	25.97	0.0	1.18
2042	28.85	26.74	26.22	0.0	1.18
2043	29.23	27.02	26.46	0.0	1.18
2044	29.62	27.29	26.70	0.0	1.18
2045	30.00	27.56	26.93	0.0	1.18
2046	30.38	27.82	27.16	0.0	1.18
2047	30.76	28.08	27.37	0.0	1.18
2048	31.14	28.33	27.59	0.0	1.18
2049	31.52	28.58	27.79	0.0	1.18
2050	31.90	28.82	27.99	0.0	1.18
2051	32.27	29.06	28.19	0.0	1.18
2052	32.64	29.29	28.37	0.0	1.18
2053	33.02	29.52	28.56	0.0	1.18
2054	33.39	29.74	28.73	0.0	1.18
2055	33.75	29.96	28.90	0.0	1.18
2056	34.12	30.17	29.06	0.0	1.18
2057	34.49	30.37	29.21	0.0	1.18
2058	34.85	30.57	29.36	0.0	1.18
2059	35.21	30.77	29.50	0.0	1.18
2060	35.57	30.96	29.64	0.0	1.18
2061	35.93	31.15	29.76	0.0	1.18
2062	36.28	31.33	29.88	0.0	1.18
2063	36.63	31.50	29.99	0.0	1.18
2064	36.98	31.67	30.10	0.0	1.18
2065	37.33	31.83	30.20	0.0	1.18
2066	37.68	31.99	30.29	0.0	1.18
2067	38.02	32.14	30.37	0.0	1.18
2068	38.37	32.29	30.45	0.0	1.18
2069	38.70	32.43	30.52	0.0	1.18
2070	39.04	32.56	30.58	0.0	1.18
2071	39.38	32.69	30.64	0.0	1.18
2072	39.71	32.82	30.68	0.0	1.18
2073	40.04	32.93	30.73	0.0	1.18
2074	40.36	33.05	30.76	0.0	1.18
2075	40.69	33.15	30.79	0.0	1.18
2076	41.01	33.25	30.80	0.0	1.18
2077	41.33	33.35	30.82	0.0	1.18
2078	41.65	33.44	30.82	0.0	1.18
2079	41.96	33.53	30.82	0.0	1.18
2080	42.27	33.61	30.81	0.0	1.18
2081	42.58	33.68	30.80	0.0	1.18
2082	42.89	33.75	30.77	0.0	1.18
2083	43.19	33.82	30.74	0.0	1.18
2084	43.49	33.88	30.71	0.0	1.18
2085	43.79	33.93	30.66	0.0	1.18
2086	44.08	33.98	30.62	0.0	1.18
2087	44.37	34.03	30.56	0.0	1.18
2088	44.66	34.07	30.50	0.0	1.18
2089	44.95	34.10	30.43	0.0	1.18
2090	45.23	34.13	30.35	0.0	1.18
2091	45.51	34.16	30.27	0.0	1.18
2092	45.79	34.18	30.19	0.0	1.18
2093	46.07	34.20	30.09	0.0	1.18
2094	46.34	34.21	30.00	0.0	1.18
2095	46.61	34.22	29.89	0.0	1.18
2096	46.87	34.22	29.78	0.0	1.18
2097	47.14	34.23	29.67	0.0	1.18
2098	47.40	34.22	29.55	0.0	1.18
2099	47.66	34.22	29.42	0.0	1.18
2100	47.91	34.21	29.29	0.0	1.18
2010	0.02	0.00	0.00	0.0	1.19
2011	3.18	3.12	3.12	0.0	1.19
2012	5.88	5.79	5.79	0.0	1.19
2013	8.20	8.07	8.06	0.0	1.19
2014	10.20	10.03	10.01	0.0	1.19
2015	11.92	11.71	11.69	0.0	1.19
2016	13.41	13.16	13.13	0.0	1.19
2017	14.70	14.41	14.38	0.0	1.19
2018	15.84	15.50	15.46	0.0	1.19
2019	16.84	16.46	16.41	0.0	1.19
2020	17.73	17.30	17.24	0.0	1.19
2021	18.53	18.05	17.98	0.0	1.19
2022	19.26	18.73	18.64	0.0	1.19
2023	19.92	19.34	19.24	0.0	1.19
2024	20.53	19.89	19.78	0.0	1.19
2025	21.10	20.41	20.28	0.0	1.19
2026	21.64	20.88	20.74	0.0	1.19
2027	22.15	21.33	21.17	0.0	1.19
2028	22.63	21.75	21.57	0.0	1.19
2029	23.10	22.14	21.95	0.0	1.19
2030	23.55	22.53	22.31	0.0	1.19
2031	23.99	22.89	22.66	0.0	1.19
2032	24.42	23.24	22.99	0.0	1.19
2033	24.84	23.59	23.31	0.0	1.19
2034	25.26	23.92	23.62	0.0	1.19
2035	25.67	24.24	23.92	0.0	1.19
2036	26.07	24.56	24.21	0.0	1.19
2037	26.47	24.87	24.49	0.0	1.19
2038	26.87	25.17	24.77	0.0	1.19
2039	27.27	25.47	25.04	0.0	1.19
2040	27.66	25.76	25.30	0.0	1.19
2041	28.05	26.05	25.56	0.0	1.19
2042	28.44	26.33	25.81	0.0	1.19
2043	28.83	26.61	26.05	0.0	1.19
2044	29.21	26.88	26.29	0.0	1.19
2045	29.60	27.15	26.52	0.0	1.19
2046	29.98	27.41	26.74	0.0	1.19
2047	30.36	27.67	26.96	0.0	1.19
2048	30.74	27.92	27.18	0.0	1.19
2049	31.12	28.17	27.39	0.0	1.19
2050	31.50	28.41	27.59	0.0	1.19
2051	31.88	28.65	27.78	0.0	1.19
2052	32.25	28.89	27.97	0.0	1.19
2053	32.63	29.12	28.15	0.0	1.19
2054	33.00	29.34	28.33	0.0	1.19
2055	33.37	29.56	28.50	0.0	1.19
2056	33.74	29.77	28.66	0.0	1.19
2057	34.10	29.98	28.82	0.0	1.19
2058	34.47	30.18	28.97	0.0	1.19
2059	34.83	30.38	29.11	0.0	1.19
2060	35.19	30.57	29.24	0.0	1.19
2061	35.55	30.76	29.37	0.0	1.19
2062	35.91	30.94	29.49	0.0	1.19
2063	36.26	31.12	29.61	0.0	1.19
2064	36.62	31.29	29.72	0.0	1.19
2065	36.97	31.45	29.82	0.0	1.19
2066	37.32	31.61	29.91	0.0	1.19
2067	37.66	31.77	30.00	0.0	1.19
2068	38.01	31.92	30.08	0.0	1.19
2069	38.35	32.06	30.15	0.0	1.19
2070	38.69	32.20	30.21	0.0	1.19
2071	39.03	32.33	30.27	0.0	1.19
2072	39.36	32.45	30.32	0.0	1.19
2073	39.69	32.58	30.36	0.0	1.19
2074	40.02	32.69	30.40	0.0	1.19
2075	40.35	32.80	30.43	0.0	1.19
2076	40.68	32.91	30.45	0.0	1.19
2077	41.00	33.00	30.46	0.0	1.19
2078	41.32	33.10	30.47	0.0	1.19
2079	41.63	33.19	30.47	0.0	1.19
2080	41.95	33.27	30.47	0.0	1.19
2081	42.26	33.35	30.45	0.0	1.19
2082	42.57	33.42	30.43	0.0	1.19
2083	42.87	33.49	30.41	0.0	1.19
2084	43.18	33.55	30.37	0.0	1.19
2085	43.48	33.61	30.33	0.0	1.19
2086	43.77	33.66	30.29	0.0	1.19
2087	44.07	33.71	30.23	0.0	1.19
2088	44.36	33.75	30.17	0.0	1.19
2089	44.65	33.79	30.11	0.0	1.19
2090	44.94	33.82	30.04	0.0	1.19
2091	45.22	33.85	29.96	0.0	1.19
2092	45.50	33.88	29.88	0.0	1.19
2093	45.78	33.90	29.79	0.0	1.19
2094	46.05	33.91	29.69	0.0	1.19
2095	46.33	33.92	29.59	0.0	1.19
2096	46.60	33.93	29.48	0.0	1.19
2097	46.86	33.93	29.37	0.0	1.19
2098	47.13	33.93	29.25	0.0	1.19
2099	47.39	33.93	29.13	0.0	1.19
2100	47.65	33.92	29.00	0.0	1.19
2010	0.02	0.00	0.00	0.0	1.20
2011	3.09	3.04	3.04	0.0	1.20
2012	5.73	5.64	5.63	0.0	1.20
2013	8.00	7.86	7.86	0.0	1.20
2014	9.95	9.77	9.76	0.0	1.20
2015	11.63	11.42	11.40	0.0	1.20
2016	13.09	12.84	12.82	0.0	1.20
2017	14.37	14.07	14.04	0.0	1.20
2018	15.49	15.15	15.11	0.0	1.20
2019	16.48	16.09	16.04	0.0	1.20
2020	17.36	16.93	16.86	0.0	1.20
2021	18.15	17.67	17.60	0.0	1.20
2022	18.87	18.34	18.25	0.0	1.20
2023	19.53	18.94	18.84	0.0	1.20
2024	20.14	19.49	19.38	0.0	1.20
2025	20.70	20.00	19.87	0.0	1.20
2026	21.24	20.48	20.33	0.0	1.20
2027	21.75	20.92	20.76	0.0	1.20
2028	22.23	21.34	21.16	0.0	1.20
2029	22.70	21.73	21.54	0.0	1.20
2030	23.15	22.11	21.90	0.0	1.20
2031	23.59	22.48	22.24	0.0	1.20
2032	24.02	22.83	22.58	0.0	1.20
2033	24.44	23.17	22.90	0.0	1.20
2034	24.85	23.51	23.20	0.0	1.20
2035	25.26	23.83	23.50	0.0	1.20
2036	25.67	24.15	23.79	0.0	1.20
2037	26.07	24.46	24.08	0.0	1.20
2038	26.47	24.76	24.35	0.0	1.20
2039	26.86	25.06	24.62	0.0	1.20
2040	27.25	25.35	24.88	0.0	1.20
2041	27.65	25.64	25.14	0.0	1.20
2042	28.04	25.92	25.39	0.0	1.20
2043	28.42	26.20	25.64	0.0	1.20
2044	28.81	26.47	25.87	0.0	1.20
2045	29.20	26.74	26.11	0.0	1.20
2046	29.58	27.00	26.33	0.0	1.20
2047	29.96	27.26	26.55	0.0	1.20
2048	30.34	27.51	26.77	0.0	1.20
2049	30.72	27.76	26.98	0.0	1.20
2050	31.10	28.01	27.18	0.0	1.20
2051	31.48	28.25	27.37	0.0	1.20
2052	31.86	28.48	27.56	0.0	1.20
2053	32.23	28.71	27.75	0.0	1.20
2054	32.61	28.94	27.92	0.0	1.20
2055	32.98	29.16	28.09	0.0	1.20
2056	33.35	29.37	28.26	0.0	1.20
2057	33.72	29.58	28.42	0.0	1.20
2058	34.08	29.79	28.57	0.0	1.20
2059	34.45	29.99	28.71	0.0	1.20
2060	34.81	30.18	28.85	0.0	1.20
2061	35.17	30.37	28.98	0.0	1.20
2062	35.53	30.55	29.10	0.0	1.20
2063	35.89	30.73	29.22	0.0	1.20
2064	36.24	30.90	29.33	0.0	1.20
2065	36.60	31.07	29.43	0.0	1.20
2066	36.95	31.23	29.53	0.0	1.20
2067	37.30	31.39	29.61	0.0	1.20
2068	37.64	31.54	29.69	0.0	1.20
2069	37.99	31.69	29.77	0.0	1.20
2070	38.33	31.82	29.84	0.0	1.20
2071	38.67	31.96	29.89	0.0	1.20
2072	39.01	32.09	29.95	0.0	1.20
2073	39.34	32.21	29.99	0.0	1.20
2074	39.67	32.33	30.03	0.0	1.20
2075	40.00	32.44	30.06	0.0	1.20
2076	40.33	32.55	30.09	0.0	1.20
2077	40.66	32.65	30.10	0.0	1.20
2078	40.98	32.75	30.11	0.0	1.20
2079	41.30	32.84	30.12	0.0	1.20
2080	41.61	32.92	30.11	0.0	1.20
2081	41.93	33.00	30.10	0.0	1.20
2082	42.24	33.08	30.09	0.0	1.20
2083	42.55	33.15	30.06	0.0	1.20
2084	42.86	33.21	30.03	0.0	1.20
2085	43.16	33.27	29.99	0.0	1.20
2086	43.46	33.33	29.95	0.0	1.20
2087	43.76	33.38	29.90	0.0	1.20
2088	44.05	33.42	29.84	0.0	1.20
2089	44.34	33.46	29.78	0.0	1.20
2090	44.63	33.50	29.71	0.0	1.20
2091	44.92	33.53	29.63	0.0	1.20
2092	45.20	33.56	29.55	0.0	1.20
2093	45.48	33.58	29.47	0.0	1.20
2094	45.76	33.60	29.37	0.0	1.20
2095	46.04	33.62	29.28	0.0	1.20
2096	46.31	33.63	29.17	0.0	1.20
2097	46.58	33.63	29.06	0.0	1.20
2098	46.85	33.64	28.95	0.0	1.20
2099	47.11	33.64	28.83	0.0	1.20
2100	47.37	33.63	28.70	0.0	1.20
2010	0.02	0.00	0.00	0.0	1.21
2011	3.01	2.96	2.95	0.0	1.21
2012	5.58	5.49	5.49	0.0	1.21
2013	7.80	7.66	7.66	0.0	1.21
2014	9.71	9.53	9.52	0.0	1.21
2015	11.36	11.14	11.13	0.0	1.21
2016	12.79	12.54	12.51	0.0	1.21
2017	14.05	13.75	13.72	0.0	1.21
2018	15.15	14.81	14.77	0.0	1.21
2019	16.13	15.74	15.69	0.0	1.21
2020	17.00	16.56	16.50	0.0	1.21
2021	17.78	17.30	17.22	0.0	1.21
2022	18.49	17.96	17.87	0.0	1.21
2023	19.15	18.56	18.46	0.0	1.21
2024	19.75	19.11	18.99	0.0	1.21
2025	20.32	19.61	19.48	0.0	1.21
2026	20.85	20.08	19.94	0.0	1.21
2027	21.36	20.52	20.36	0.0	1.21
2028	21.84	20.94	20.76	0.0	1.21
2029	22.30	21.34	21.14	0.0	1.21
2030	22.75	21.72	21.50	0.0	1.21
2031	23.19	22.08	21.85	0.0	1.21
2032	23.62	22.43	22.18	0.0	1.21
2033	24.04	22.77	22.49	0.0	1.21
2034	24.46	23.11	22.80	0.0	1.21
2035	24.87	23.43	23.10	0.0	1.21
2036	25.27	23.75	23.39	0.0	1.21
2037	25.67	24.06	23.68	0.0	1.21
2038	26.07	24.36	23.95	0.0	1.21
2039	26.47	24.66	24.22	0.0	1.21
2040	26.86	24.95	24.48	0.0	1.21
2041	27.25	25.24	24.74	0.0	1.21
2042	27.64	25.52	24.99	0.0	1.21
2043	28.03	25.80	25.23	0.0	1.21
2044	28.42	26.07	25.47	0.0	1.21
2045	28.80	26.34	25.71	0.0	1.21
2046	29.19	26.60	25.93	0.0	1.21
2047	29.57	26.86	26.15	0.0	1.21
2048	29.96	27.12	26.37	0.0	1.21
2049	30.34	27.37	26.58	0.0	1.21
2050	30.72	27.61	26.78	0.0	1.21
2051	31.10	27.85	26.98	0.0	1.21
2052	31.47	28.09	27.17	0.0	1.21
2053	31.85	28.32	27.35	0.0	1.21
2054	32.23	28.55	27.53	0.0	1.21
2055	32.60	28.77	27.70	0.0	1.21
2056	32.97	28.99	27.87	0.0	1.21
2057	33.34	29.20	28.03	0.0	1.21
2058	33.71	29.40	28.18	0.0	1.21
2059	34.08	29.60	28.32	0.0	1.21
2060	34.44	29.80	28.46	0.0	1.21
2061	34.80	29.99	28.60	0.0	1.21
2062	35.17	30.18	28.72	0.0	1.21
2063	35.53	30.36	28.84	0.0	1.21
2064	35.88	30.53	28.95	0.0	1.21
2065	36.24	30.70	29.05	0.0	1.21
2066	36.59	30.86	29.15	0.0	1.21
2067	36.94	31.02	29.24	0.0	1.21
2068	37.29	31.17	29.32	0.0	1.21
2069	37.64	31.32	29.40	0.0	1.21
2070	37.98	31.46	29.47	0.0	1.21
2071	38.33	31.60	29.53	0.0	1.21
2072	38.67	31.73	29.59	0.0	1.21
2073	39.00	31.86	29.63	0.0	1.21
2074	39.34	31.98	29.67	0.0	1.21
2075	39.67	32.09	29.71	0.0	1.21
2076	40.00	32.20	29.73	0.0	1.21
2077	40.33	32.31	29.75	0.0	1.21
2078	40.65	32.40	29.77	0.0	1.21
2079	40.97	32.50	29.77	0.0	1.21
2080	41.29	32.59	29.77	0.0	1.21
2081	41.61	32.67	29.76	0.0	1.21
2082	41.92	32.75	29.75	0.0	1.21
2083	42.24	32.82	29.73	0.0	1.21
2084	42.54	32.89	29.70	0.0	1.21
2085	42.85	32.95	29.66	0.0	1.21
2086	43.15	33.01	29.62	0.0	1.21
2087	43.45	33.06	29.57	0.0	1.21
2088	43.75	33.11	29.52	0.0	1.21
2089	44.05	33.15	29.46	0.0	1.21
2090	44.34	33.19	29.39	0.0	1.21
2091	44.63	33.23	29.32	0.0	1.21
2092	44.91	33.26	29.24	0.0	1.21
2093	45.20	33.28	29.16	0.0	1.21
2094	45.48	33.30	29.07	0.0	1.21
2095	45.76	33.32	28.97	0.0	1.21
2096	46.03	33.33	28.87	0.0	1.21
2097	46.31	33.34	28.76	0.0	1.21
[truncated: 180,001 more rows]
